# Supplementary material for: A switch in transcription and cell fate governs the onset of an epigenetically-deregulated tumor in Drosophila
Source: eLife. 2018 Mar 21;7:e32697. doi: 10.7554/eLife.32697 (PMC5862528; doi:10.7554/eLife.32697)
Supplement: Figure 1—source data 1. [file elife-32697-fig1-data1.xlsx]

## Sheet: DE genes
gene_name	gene	log2FoldChange	padj
CG15909	FBgn0033090	6.27011	1.12225e-07
abd-A	FBgn0000014	6.08472	4.2904e-07
CG13063	FBgn0036601	6.03481	5.23733e-07
cid	FBgn0040477	5.72503	3.69743e-06
Gr94a	FBgn0041225	5.72302	1.42484e-06
CAH2	FBgn0027843	5.56953	9.69212e-21
CG7914	FBgn0030995	5.43029	1.99259e-05
CG8654	FBgn0034479	5.40703	2.42351e-05
CG13403	FBgn0030544	5.39141	2.54327e-05
unpg	FBgn0015561	5.27189	4.81175e-13
Gyc-89Da	FBgn0038435	4.77046	0.000269729
CG4386	FBgn0034661	4.68066	0.000703897
Poxn	FBgn0003130	4.5942	3.96693e-06
lms	FBgn0034520	4.53648	0.00121536
CG15269	FBgn0028878	4.512	2.60141e-11
CG3505	FBgn0038250	4.46492	6.61512e-05
Gsc	FBgn0010323	4.44577	5.81137e-05
msa	FBgn0263610	4.43713	7.96179e-09
CG31870	FBgn0051870	4.4049	0.00196993
NT5E-2	FBgn0050104	4.34392	1.75419e-05
CG13043	FBgn0036600	4.33341	0.00262001
cad	FBgn0000251	4.32766	3.56778e-36
dmrt99B	FBgn0039683	4.28129	2.19857e-07
CG14239	FBgn0039424	4.13192	0.00302031
H2.0	FBgn0001170	4.02758	0.00700189
CG17658	FBgn0034924	4.02126	0.00713665
rib	FBgn0003254	4.00615	0.00422237
alphaPS4	FBgn0034005	3.95085	0.000342214
bgcn	FBgn0004581	3.92303	0.00987447
et	FBgn0031055	3.91506	0.0083201
fd102C	FBgn0039937	3.91329	2.50186e-05
upd3	FBgn0053542	3.90809	1.53759e-05
spn-E	FBgn0003483	3.82486	0.000243582
tey	FBgn0036899	3.7525	4.94824e-06
mael	FBgn0016034	3.75122	0.00304492
Zw	FBgn0004057	3.748	4.45177e-08
CG17119	FBgn0039045	3.74012	1.10007e-05
CG8565	FBgn0030697	3.72826	0.00722445
CG6330	FBgn0039464	3.71308	8.94575e-18
Sox100B	FBgn0024288	3.67015	0.00303477
btd	FBgn0000233	3.61402	1.42359e-14
CG33970	FBgn0053970	3.52104	2.35666e-07
eve	FBgn0000606	3.51247	0.00677197
CG13278	FBgn0032602	3.36092	0.000499405
Sox15	FBgn0005613	3.3234	8.08558e-09
CG15279	FBgn0028886	3.22823	1.42359e-14
Rcd2	FBgn0037012	3.20043	1.14342e-17
veil	FBgn0034225	3.18232	6.26803e-06
Wnt4	FBgn0010453	3.18152	1.799e-11
upd2	FBgn0030904	3.17375	0.00010873
phr6-4	FBgn0016054	3.16731	0.00111628
GstD2	FBgn0010038	3.16474	0.00709292
Sox102F	FBgn0039938	3.13946	5.57216e-08
Oaz	FBgn0261613	3.13022	3.59856e-09
Dr	FBgn0000492	3.06086	0.00135069
Pepck	FBgn0003067	3.04892	1.36345e-14
CG34409	FBgn0085438	2.96306	1.07088e-06
CG1698	FBgn0033443	2.92609	1.31637e-08
CG14132	FBgn0040817	2.92224	3.17345e-09
yellow-b	FBgn0032601	2.90876	1.64552e-15
nub	FBgn0085424	2.90725	2.12811e-08
bnb	FBgn0001090	2.83967	9.04487e-12
Pex1	FBgn0013563	2.81993	0.00997737
Antp	FBgn0260642	2.78335	3.11197e-09
CG15756	FBgn0030493	2.73812	0.000119584
fkh	FBgn0000659	2.71462	1.981e-10
Abd-B	FBgn0000015	2.70959	1.31481e-09
vg	FBgn0003975	2.70631	4.96042e-09
ImpL3	FBgn0001258	2.66857	1.58014e-09
prd	FBgn0003145	2.60901	0.00523322
wg	FBgn0004009	2.60779	7.56681e-05
pb	FBgn0051481	2.57225	1.96451e-06
grn	FBgn0001138	2.56611	1.05585e-08
Pole2	FBgn0035644	2.54354	0.00107476
l(1)G0045	FBgn0026702	2.54035	0.000403688
CG10126	FBgn0038088	2.52048	3.97767e-10
CG5973	FBgn0031914	2.50249	1.41085e-10
Ets21C	FBgn0005660	2.49762	2.80123e-08
p53	FBgn0039044	2.48988	0.00554554
Tret1-1	FBgn0050035	2.48376	1.28864e-13
yuri	FBgn0045842	2.472	4.14129e-14
odd	FBgn0002985	2.4348	1.65202e-14
Dfd	FBgn0000439	2.38851	0.000144395
Sp1	FBgn0020378	2.38438	3.11923e-09
croc	FBgn0014143	2.34903	0.00312285
Mlc2	FBgn0002773	2.32771	9.80139e-07
qsm	FBgn0028622	2.31039	2.54578e-09
insc	FBgn0011674	2.29854	3.93255e-10
CG16786	FBgn0034974	2.29139	0.0015525
CG32373	FBgn0052373	2.28676	1.02481e-07
dpp	FBgn0000490	2.2641	2.20519e-08
Tdc1	FBgn0259977	2.23446	1.82953e-07
drm	FBgn0024244	2.2241	3.80771e-08
Doc2	FBgn0035956	2.22396	5.88918e-05
CG33138	FBgn0053138	2.2112	2.97999e-07
CG33993	FBgn0053993	2.19824	7.55281e-09
Ser	FBgn0004197	2.19356	3.76335e-05
Doc3	FBgn0035954	2.19146	0.00180719
beg	FBgn0036691	2.14506	0.00177915
Cht9	FBgn0034582	2.12728	0.00140671
MFS3	FBgn0031307	2.11871	5.60122e-08
vvl	FBgn0086680	2.11497	0.000171528
Doc1	FBgn0028789	2.11011	0.00177915
en	FBgn0000577	2.10845	1.12154e-07
Corp	FBgn0030028	2.10565	0.000503795
CG9114	FBgn0030628	2.07882	2.87232e-06
CG4880	FBgn0030803	2.06296	0.00335998
Myo61F	FBgn0010246	2.03416	2.54212e-06
hfw	FBgn0001189	2.01384	0.00414849
CG31055	FBgn0051055	1.9636	1.70926e-06
tnc	FBgn0039257	1.9566	4.95623e-09
kz	FBgn0001330	1.9505	0.00287331
CG8064	FBgn0038597	1.94156	0.000976208
CG42272	FBgn0259167	1.9332	0.000138774
scb	FBgn0003328	1.93188	1.93751e-09
unc-4	FBgn0024184	1.92571	4.99449e-05
l(2)08717	FBgn0010651	1.9222	1.31637e-08
nAcRbeta-21C	FBgn0031261	1.90754	5.14393e-06
mst	FBgn0020272	1.90444	0.00354923
CG34056	FBgn0054056	1.89625	6.32715e-05
sni	FBgn0030026	1.88488	0.00449303
csul	FBgn0015925	1.87042	0.000326587
vn	FBgn0003984	1.86098	4.40217e-08
CG6662	FBgn0035907	1.82596	0.00654711
CG5235	FBgn0036565	1.81571	2.51861e-08
CG4674	FBgn0037856	1.80719	0.00475157
mre11	FBgn0020270	1.80275	1.38667e-06
Gclc	FBgn0040319	1.79139	1.75065e-05
CG9689	FBgn0030159	1.78377	1.52463e-05
sub	FBgn0003545	1.78166	0.00624328
disco	FBgn0000459	1.777	0.0012198
CG18600	FBgn0038601	1.77058	0.00066609
disco-r	FBgn0042650	1.75797	3.96742e-05
tup	FBgn0003896	1.7491	0.000178077
Aldh	FBgn0012036	1.74346	6.69345e-08
Su(z)2	FBgn0008654	1.72436	4.79912e-05
CG8468	FBgn0033913	1.71722	9.62882e-07
CG4096	FBgn0029791	1.71476	3.0547e-05
Sas10	FBgn0029755	1.71199	0.000935291
ush	FBgn0003963	1.71181	7.15573e-06
vret	FBgn0263143	1.69753	7.60387e-06
bsf	FBgn0032679	1.69287	2.59244e-06
JhI-1	FBgn0028426	1.68818	0.00341507
CG5210	FBgn0013763	1.68543	2.01634e-06
CG7728	FBgn0036686	1.67175	0.00231741
Mcm6	FBgn0025815	1.66677	5.26674e-06
Mcm5	FBgn0017577	1.6627	0.00011954
Sin	FBgn0028402	1.65994	0.00093445
alpha-Est3	FBgn0015571	1.65286	0.00663303
timeout	FBgn0038118	1.65031	0.00050654
IntS10	FBgn0035462	1.64716	0.0049318
Sk1	FBgn0030300	1.64371	0.00354419
CG9576	FBgn0031091	1.63697	0.000606597
CG15784	FBgn0029766	1.63245	0.000255061
CG34325	FBgn0085354	1.62882	0.00836587
CG33275	FBgn0035802	1.61973	4.24046e-07
inv	FBgn0001269	1.61282	2.14168e-05
Men	FBgn0002719	1.61268	0.000148187
scaf	FBgn0033033	1.58896	1.63992e-07
kni	FBgn0001320	1.57167	0.0042214
CG5535	FBgn0036764	1.55866	0.00526126
RpI135	FBgn0003278	1.55854	0.00812222
Gmap	FBgn0027287	1.54617	0.0012842
CG5033	FBgn0028744	1.53462	0.000147612
Msh6	FBgn0036486	1.53343	8.79936e-05
Myo31DF	FBgn0086347	1.53324	1.37768e-06
CG32533	FBgn0052533	1.53215	0.00250755
Aats-val	FBgn0027079	1.51356	0.000394624
Sply	FBgn0010591	1.50507	0.00270619
cher	FBgn0014141	1.46916	1.13635e-07
CG12880	FBgn0046258	1.46711	4.86709e-07
Nc73EF	FBgn0010352	1.45367	8.62516e-06
Dgp-1	FBgn0027836	1.43702	1.08548e-05
Psc	FBgn0005624	1.43557	3.78438e-08
pic	FBgn0260962	1.43515	0.000292433
l(1)G0020	FBgn0027330	1.43071	0.00294777
sti	FBgn0002466	1.42011	0.00342774
CG10200	FBgn0033968	1.41932	0.0015091
CG8010	FBgn0031008	1.41606	0.00169452
Toll-7	FBgn0034476	1.40843	5.96133e-06
Skp2	FBgn0037236	1.39609	0.00257235
CG10176	FBgn0032682	1.38929	0.00173924
CG7839	FBgn0036124	1.38532	0.00842628
CG7702	FBgn0038638	1.38199	0.000410375
LamC	FBgn0010397	1.38159	2.50057e-06
Pfk	FBgn0003071	1.37941	9.56802e-05
Cda4	FBgn0052499	1.37911	0.00424844
pes	FBgn0031969	1.37602	0.000746149
spd-2	FBgn0027500	1.36881	0.00352689
blow	FBgn0004133	1.34452	1.04857e-06
Mcm3	FBgn0024332	1.33686	0.00330997
CG12214	FBgn0033495	1.33453	0.000479519
vri	FBgn0016076	1.33433	2.5901e-05
dsx	FBgn0000504	1.31551	0.00354419
CG3523	FBgn0027571	1.31509	0.000367395
fzy	FBgn0001086	1.31233	0.00174688
epsilonCOP	FBgn0027496	1.30986	0.00691533
CG1516	FBgn0027580	1.30588	0.00197882
CG8507	FBgn0037756	1.30058	0.000935361
CG43163	FBgn0262719	1.29703	0.00302472
GlyP	FBgn0004507	1.29623	8.79667e-06
CG12264	FBgn0032393	1.28657	0.00999679
CG2658	FBgn0024992	1.27439	0.00312536
Arc1	FBgn0033926	1.2741	0.000448478
SH3PX1	FBgn0040475	1.27038	0.000148454
CG10903	FBgn0037543	1.26512	0.00768658
Mcm2	FBgn0014861	1.25934	0.00208141
eyg	FBgn0000625	1.25909	0.00300818
CG8531	FBgn0033918	1.25347	0.00293248
CG13506	FBgn0034723	1.24858	0.000314166
CG5191	FBgn0038803	1.24725	0.000353699
Indy	FBgn0036816	1.24614	0.00950032
CG14696	FBgn0037853	1.2386	0.00212091
CG6084	FBgn0086254	1.23633	5.82181e-05
CG9107	FBgn0031764	1.23057	0.00928288
Efr	FBgn0029849	1.2193	0.0086489
CG30349	FBgn0050349	1.21401	0.00349308
Fur1	FBgn0004509	1.1978	0.000437449
CG6236	FBgn0038318	1.19777	0.00136645
Aats-asn	FBgn0086443	1.1925	5.20934e-05
CG3008	FBgn0031643	1.18678	0.0029929
Mlc-c	FBgn0004687	1.18419	1.4328e-05
CG8399	FBgn0034067	1.18027	0.00235521
CG7878	FBgn0037549	1.17469	0.000134189
CG8547	FBgn0033919	1.17074	0.00321177
Wsck	FBgn0046685	1.16342	0.0017311
Gnf1	FBgn0004913	1.16083	0.0023892
Ahcy13	FBgn0014455	1.16003	0.000265655
Best1	FBgn0040238	1.15768	0.000589066
ko	FBgn0020294	1.14623	0.00231741
RpA-70	FBgn0010173	1.13807	0.00947559
rdo	FBgn0243486	1.13711	0.000195528
Eno	FBgn0000579	1.12575	5.35382e-05
Spn5	FBgn0028984	1.0931	0.000504458
CG8036	FBgn0037607	1.08571	0.000962659
sip2	FBgn0031878	1.07413	0.00208635
l(2)gl	FBgn0002121	1.0661	0.000746149
cwo	FBgn0259938	1.06548	0.000527651
CG17273	FBgn0027493	1.06532	0.00900047
CG7453	FBgn0030991	1.06172	0.00139357
zip	FBgn0005634	1.05959	0.000512497
Gapdh1	FBgn0001091	1.05945	0.000463814
Anxb11	FBgn0030749	1.05495	0.00205223
path	FBgn0036007	1.05313	0.00050654
CG7414	FBgn0037135	1.05042	0.000143963
Nmd3	FBgn0023542	1.03567	0.00670919
dlp	FBgn0041604	1.03285	0.00269485
Aats-lys	FBgn0027084	1.03125	0.00191215
Aats-ile	FBgn0027086	1.03074	0.00312803
pnut	FBgn0013726	1.02832	0.0010338
dally	FBgn0263930	1.02243	0.00567746
PyK	FBgn0003178	1.00886	0.00111498
CG4199	FBgn0025628	1.00747	0.00313643
Aats-gln	FBgn0027090	1.00176	0.00524752
cv-c	FBgn0086901	1.0015	0.00169452
ApepP	FBgn0026150	0.998528	0.0046984
Vps13	FBgn0033194	0.997569	0.00257235
Pax	FBgn0041789	0.994129	0.00106918
Map205	FBgn0002645	0.97529	0.00991822
mys	FBgn0004657	0.9629	0.00539276
Cct1	FBgn0041342	0.960962	0.00950345
Mcm7	FBgn0020633	0.957528	0.00565116
rho-4	FBgn0030318	0.9546	0.00941865
Trxr-1	FBgn0020653	0.952512	0.000988312
PKD	FBgn0038603	0.936549	0.0086489
Gapdh2	FBgn0001092	0.926061	0.00817093
spin	FBgn0086676	0.914259	0.00303477
SP1173	FBgn0035710	0.911782	0.00899572
Aats-ala	FBgn0027094	0.899212	0.00829623
Dad	FBgn0020493	0.890433	0.00311677
Clic	FBgn0030529	0.871475	0.00749785
mod	FBgn0002780	0.86043	0.00326038
Hsp60	FBgn0015245	0.851279	0.0061616
Tcp-1zeta	FBgn0027329	0.848443	0.00267297
kay	FBgn0001297	0.791969	0.00712788
spi	FBgn0005672	-0.858725	0.00511562
Ncoa6	FBgn0031698	-0.868648	0.00691533
skd	FBgn0003415	-0.892535	0.0091598
slim	FBgn0261477	-0.900211	0.00577416
mnb	FBgn0259168	-0.903161	0.00358857
spen	FBgn0016977	-0.916437	0.00624328
hdc	FBgn0010113	-0.924754	0.00740107
Fps85D	FBgn0000723	-0.928433	0.0090998
CG13917	FBgn0035237	-0.933361	0.00190247
PRL-1	FBgn0024734	-0.934371	0.0025541
Mob2	FBgn0259481	-0.937442	0.00300354
CG10249	FBgn0027596	-0.950418	0.00403454
CG32137	FBgn0052137	-0.983737	0.00223294
A2bp1	FBgn0052062	-0.989873	0.00564361
east	FBgn0261954	-0.991335	0.00134331
Prosap	FBgn0040752	-0.993969	0.00485762
sbb	FBgn0010575	-1.00786	0.00134664
sina	FBgn0003410	-1.02227	0.0026011
CG13624	FBgn0039209	-1.02972	0.00992892
Glut4EF	FBgn0263097	-1.03189	0.00293832
RhoGEF2	FBgn0023172	-1.03886	0.00410856
glec	FBgn0015229	-1.05198	0.00267297
fax	FBgn0014163	-1.05834	0.000250564
Pde11	FBgn0085370	-1.06374	0.00644506
RhoGAP19D	FBgn0031118	-1.0669	0.000974813
CG43154	FBgn0262684	-1.06791	0.000604905
CG33978	FBgn0053978	-1.10029	0.0058846
CG13698	FBgn0036773	-1.10318	0.00405558
Mnt	FBgn0023215	-1.11084	0.0021303
CG32772	FBgn0052772	-1.11372	0.00390938
CG5151	FBgn0036576	-1.11979	0.00419625
Sppl	FBgn0039381	-1.1229	0.00519149
CG2865	FBgn0023526	-1.13889	0.000632539
CG17838	FBgn0038826	-1.14023	0.000340686
mei-P26	FBgn0026206	-1.17162	0.00105547
S	FBgn0003310	-1.17375	0.00330997
CG4612	FBgn0035016	-1.17687	0.000779875
Unr	FBgn0263352	-1.18057	3.33854e-05
CG16974	FBgn0032479	-1.18336	8.47168e-05
SKIP	FBgn0051163	-1.18548	0.00136645
l(3)neo38	FBgn0086910	-1.18993	0.000292433
CG16791	FBgn0038881	-1.2022	0.00105547
ewg	FBgn0005427	-1.20394	0.0057028
CG33232	FBgn0035347	-1.20439	0.0061616
Rsf1	FBgn0011305	-1.21734	0.00254767
brat	FBgn0010300	-1.22438	0.00159602
kkv	FBgn0001311	-1.2541	0.00782645
Socs16D	FBgn0030869	-1.25759	0.000417597
CG3655	FBgn0040397	-1.26292	1.30477e-05
gem	FBgn0050011	-1.26373	1.10887e-05
CG32043	FBgn0052043	-1.26523	0.00344503
Tsp66E	FBgn0035936	-1.26659	0.000351377
mura	FBgn0037705	-1.26925	7.13704e-05
Traf4	FBgn0026319	-1.27796	0.000777837
SPoCk	FBgn0052451	-1.28773	0.000708052
CG32767	FBgn0052767	-1.29579	1.1961e-05
Hsp67Bc	FBgn0001229	-1.29754	0.000730711
CG4911	FBgn0035959	-1.30623	0.000209824
msi	FBgn0011666	-1.30871	0.00199113
rut	FBgn0003301	-1.32066	0.00392752
CG6163	FBgn0036155	-1.33392	0.000105215
Nhe3	FBgn0028703	-1.3367	0.0046984
pum	FBgn0003165	-1.33821	5.1094e-05
Nmnat	FBgn0039254	-1.3494	0.00980689
CG15747	FBgn0030474	-1.35229	0.00254767
Dys	FBgn0260003	-1.35995	0.000758539
CG30089	FBgn0050089	-1.36514	0.00596421
klu	FBgn0013469	-1.36606	0.00341879
sdt	FBgn0261873	-1.37959	6.40211e-05
siz	FBgn0026179	-1.38102	4.74746e-05
lea	FBgn0002543	-1.39158	0.00101774
Myo95E	FBgn0039157	-1.39462	0.000992224
wech	FBgn0259745	-1.39873	0.000215666
nmo	FBgn0011817	-1.40781	1.80237e-05
dlg1	FBgn0001624	-1.41928	0.000147213
CG31108	FBgn0051108	-1.42151	0.00472741
Rbp1-like	FBgn0030479	-1.42191	0.00361686
mub	FBgn0262737	-1.4233	0.00378352
fz2	FBgn0016797	-1.42549	4.31164e-06
pk	FBgn0003090	-1.42821	9.56802e-05
Mgat2	FBgn0039738	-1.42941	0.006017
sls	FBgn0086906	-1.43084	0.00047209
hk	FBgn0001202	-1.43873	0.000771756
nrm	FBgn0262509	-1.43996	0.00187692
Ppt2	FBgn0032358	-1.45238	0.00840394
CG9328	FBgn0032886	-1.45247	0.00173287
CG9723	FBgn0030768	-1.45485	0.00260211
Fas2	FBgn0000635	-1.46444	3.75771e-06
wgn	FBgn0030941	-1.46987	0.003597
CG3408	FBgn0036008	-1.47388	4.65356e-05
Rgl	FBgn0026376	-1.4761	0.00050654
mbl	FBgn0261642	-1.49141	2.58573e-07
mab-21	FBgn0029003	-1.49205	0.0018852
Sema-5c	FBgn0250876	-1.49333	0.00014547
Sap47	FBgn0013334	-1.49515	0.000411831
Eip75B	FBgn0000568	-1.49526	7.35185e-05
CG34104	FBgn0083940	-1.49919	0.00390938
endoB	FBgn0034433	-1.49994	0.000307974
CG3625	FBgn0031245	-1.50023	5.72684e-05
Sik3	FBgn0262103	-1.50416	0.0014908
B-H2	FBgn0004854	-1.50472	0.00345034
Mnn1	FBgn0031885	-1.51148	0.000428788
CdsA	FBgn0010350	-1.51816	0.00211643
CG11360	FBgn0039920	-1.52026	0.00308514
HLHmdelta	FBgn0002734	-1.52972	0.00121963
fz3	FBgn0027343	-1.53621	0.00925521
Egfr	FBgn0003731	-1.54544	5.26597e-06
trol	FBgn0261451	-1.54971	3.42103e-06
fbp	FBgn0032820	-1.56825	0.00357958
nahoda	FBgn0034797	-1.56907	0.00198944
Krn	FBgn0052179	-1.58262	0.000647125
mim	FBgn0053558	-1.59289	0.00147542
CG12868	FBgn0033945	-1.59647	0.00344322
slp1	FBgn0003430	-1.62275	0.00436092
Tsp97E	FBgn0039465	-1.62601	0.00054679
CG7029	FBgn0039026	-1.63464	0.00365343
Unc-76	FBgn0040395	-1.64425	0.000423798
CG10737	FBgn0034420	-1.64436	6.86125e-05
Src64B	FBgn0262733	-1.64737	0.0001166
Phk-3	FBgn0035089	-1.65232	0.00055876
CG32250	FBgn0052250	-1.65367	0.000527651
btsz	FBgn0053555	-1.65503	2.7186e-08
CG43394	FBgn0263256	-1.67791	0.0069476
CG9265	FBgn0032910	-1.68744	0.00641338
MESK2	FBgn0043070	-1.68836	8.18375e-07
dnc	FBgn0000479	-1.69175	1.01905e-05
Mhcl	FBgn0026059	-1.69987	0.000193385
chrb	FBgn0036165	-1.69999	1.37412e-07
Fas1	FBgn0262742	-1.70132	1.26787e-06
CG11007	FBgn0034455	-1.70739	0.00164443
CG42788	FBgn0261859	-1.70973	0.00114449
g	FBgn0001087	-1.71637	1.31733e-06
Fhos	FBgn0261259	-1.71818	6.8071e-05
Msr-110	FBgn0015766	-1.72039	4.6787e-05
CG11897	FBgn0039644	-1.73046	0.00340217
stan	FBgn0024836	-1.7365	0.000380089
CG7971	FBgn0035253	-1.73824	6.24341e-07
Fili	FBgn0085397	-1.75072	9.80139e-07
hh	FBgn0004644	-1.75404	0.000484902
CG13676	FBgn0035844	-1.75527	0.0086064
CG7156	FBgn0038588	-1.75608	0.00145467
Lar	FBgn0000464	-1.75727	0.000711986
retn	FBgn0004795	-1.77339	0.000787761
Gld2	FBgn0038934	-1.77991	0.00321905
ImpE3	FBgn0001255	-1.7873	0.00620839
CG32549	FBgn0052549	-1.79455	9.39651e-05
apt	FBgn0015903	-1.79803	7.95187e-06
Dab	FBgn0000414	-1.79856	0.00050833
CG11275	FBgn0034706	-1.81365	0.00712788
Hr4	FBgn0264562	-1.81907	0.000203857
Dscam	FBgn0033159	-1.83203	3.76851e-06
ara	FBgn0015904	-1.83451	0.00700924
ry	FBgn0003308	-1.85425	7.19724e-11
tna	FBgn0026160	-1.8679	8.5236e-12
corn	FBgn0259173	-1.87187	2.82803e-07
CG42240	FBgn0250869	-1.87296	0.000296948
pdm3	FBgn0261588	-1.88437	0.000631504
CG11658	FBgn0036196	-1.8889	0.00210849
CG42388	FBgn0259734	-1.89433	1.21275e-05
CG14252	FBgn0039462	-1.89924	0.00713665
Spn77Ba	FBgn0262057	-1.90597	0.00189952
dan	FBgn0039286	-1.91025	0.00419625
ebd1	FBgn0035153	-1.92141	0.000680741
Tsp42Ej	FBgn0033132	-1.92754	0.00691533
Dip3	FBgn0040465	-1.93301	5.65635e-05
bchs	FBgn0043362	-1.93717	0.00310931
shep	FBgn0052423	-1.96223	4.68415e-08
smi35A	FBgn0016930	-1.96399	9.33319e-07
CG7231	FBgn0031968	-1.96426	0.00754986
Ac13E	FBgn0022710	-1.96513	0.00180747
l(3)87Df	FBgn0002354	-1.96609	4.33157e-11
if	FBgn0001250	-1.96804	2.49862e-05
CG6357	FBgn0033875	-1.9717	9.57208e-08
wb	FBgn0261563	-1.97836	0.00341781
Ipp	FBgn0016672	-1.97877	2.26622e-08
CG15309	FBgn0030183	-1.98311	3.25189e-06
hth	FBgn0001235	-1.98448	3.49953e-06
Abl	FBgn0000017	-1.98452	1.77149e-06
toy	FBgn0019650	-1.98602	4.7889e-10
CG15435	FBgn0031608	-1.98751	0.00293978
CG6287	FBgn0032350	-1.99272	2.8668e-06
CG9338	FBgn0032899	-1.99409	0.00860229
Snap24	FBgn0028401	-1.99621	0.00489651
DAAM	FBgn0025641	-1.99648	8.72925e-05
Rapgap1	FBgn0085403	-2.00492	1.10786e-07
sty	FBgn0014388	-2.01035	1.0494e-08
DOR	FBgn0035542	-2.0266	5.54166e-06
boi	FBgn0040388	-2.03357	5.297e-07
Jupiter	FBgn0051363	-2.03627	2.44368e-11
Lrt	FBgn0034540	-2.04062	0.000136152
Hsp67Ba	FBgn0001227	-2.04075	9.74981e-08
caps	FBgn0023095	-2.04159	5.18052e-10
Ptp99A	FBgn0004369	-2.0423	2.56452e-08
mtg	FBgn0260386	-2.04873	0.000682788
CG30463	FBgn0050463	-2.05058	0.000121014
CG13894	FBgn0035157	-2.05739	8.64664e-05
Sema-2b	FBgn0264273	-2.06285	4.79685e-09
cenG1A	FBgn0028509	-2.08511	0.000265655
fj	FBgn0000658	-2.10185	3.60395e-05
CG1909	FBgn0039911	-2.10397	0.00050654
SP1029	FBgn0263236	-2.1205	4.3498e-05
Pka-R2	FBgn0022382	-2.12846	6.60218e-07
gukh	FBgn0026239	-2.12987	9.32899e-07
CG42575	FBgn0260795	-2.14274	0.00460629
mam	FBgn0002643	-2.1443	5.6855e-08
pip	FBgn0003089	-2.14557	0.0021407
emp	FBgn0010435	-2.14767	4.45674e-07
Ror	FBgn0010407	-2.15195	0.00105277
brk	FBgn0024250	-2.16274	5.27731e-07
lbm	FBgn0016032	-2.1683	1.18301e-05
mgl	FBgn0261260	-2.17535	7.4986e-13
Las	FBgn0029158	-2.17585	0.00522102
ventrally-expressed-protein-D	FBgn0053200	-2.191	0.000503341
Dscam4	FBgn0263219	-2.19672	0.000777837
ey	FBgn0005558	-2.19699	0.000103849
tyn	FBgn0029128	-2.19716	2.41023e-07
aos	FBgn0004569	-2.19981	1.36517e-06
CG18428	FBgn0039149	-2.20621	0.000638177
CG13300	FBgn0035699	-2.20651	2.68237e-09
CG34371	FBgn0085400	-2.21396	2.53589e-07
CYLD	FBgn0032210	-2.21577	5.64353e-05
CG9095	FBgn0030617	-2.22669	0.000132784
CG10863	FBgn0027552	-2.23419	0.00243123
CG33331	FBgn0067628	-2.24019	0.0021407
cnir	FBgn0243513	-2.24336	0.00195448
CG15117	FBgn0034417	-2.2612	6.85458e-05
CG31999	FBgn0051999	-2.26771	3.22534e-06
CG11071	FBgn0030532	-2.27041	5.06888e-09
Aprt	FBgn0000109	-2.27127	0.00707084
CG31145	FBgn0051145	-2.27188	0.00957202
CG15822	FBgn0035308	-2.27352	0.00987447
CG32638	FBgn0052638	-2.27951	5.297e-07
CG7974	FBgn0035254	-2.29513	0.00477547
shf	FBgn0003390	-2.29714	4.27205e-06
CG13631	FBgn0040600	-2.29886	0.00241438
CG3328	FBgn0034985	-2.29969	3.99463e-06
mamo	FBgn0263115	-2.32018	1.01845e-10
St3	FBgn0034888	-2.35123	0.00283582
stai	FBgn0051641	-2.3642	2.35933e-15
Sod3	FBgn0033631	-2.38461	3.79794e-07
jv	FBgn0263973	-2.40303	0.00857069
CG42361	FBgn0259707	-2.41	0.000108857
CG11905	FBgn0036678	-2.41368	8.72925e-05
spg	FBgn0264324	-2.41594	1.12291e-05
CG8451	FBgn0031998	-2.41826	0.00337492
Nplp1	FBgn0035092	-2.4382	0.000238039
CG42342	FBgn0259244	-2.43851	2.07939e-16
kon	FBgn0032683	-2.44005	0.000437449
CG32809	FBgn0023531	-2.44217	1.99702e-06
ari-2	FBgn0025186	-2.45178	9.56009e-07
CG9801	FBgn0037623	-2.46817	4.70794e-08
CG10211	FBgn0032685	-2.48387	0.000708052
CG34015	FBgn0054015	-2.48755	0.00222262
CG14408	FBgn0030581	-2.49123	7.47991e-06
Syx6	FBgn0037084	-2.51152	2.04544e-07
CG8965	FBgn0031745	-2.52972	1.01258e-12
CG5022	FBgn0032225	-2.54824	0.000786982
CG43462	FBgn0263416	-2.54891	0.000145045
Sema-1a	FBgn0011259	-2.55106	1.27809e-10
FucTA	FBgn0036485	-2.55535	0.00150204
egr	FBgn0033483	-2.56246	1.40533e-05
Sik2	FBgn0025625	-2.5722	3.7641e-09
bnl	FBgn0014135	-2.57942	0.000352453
NetB	FBgn0015774	-2.58009	1.89781e-05
CG3618	FBgn0037028	-2.58744	6.84315e-10
CG31997	FBgn0051997	-2.59756	6.90858e-07
Gfat1	FBgn0027341	-2.59817	1.10271e-06
CG43921	FBgn0264542	-2.59832	7.41241e-06
CG7860	FBgn0030653	-2.60995	4.03537e-06
CG10353	FBgn0030349	-2.61049	6.98521e-17
hiw	FBgn0030600	-2.61162	0.000455074
CG42399	FBgn0259818	-2.61923	0.000546676
Klp68D	FBgn0004381	-2.6232	0.00189972
ymp	FBgn0261287	-2.63726	2.33555e-05
Eip63F-1	FBgn0004910	-2.63906	0.00312803
CG12344	FBgn0033558	-2.64092	0.00238477
CG31030	FBgn0051030	-2.64392	8.40071e-10
Ent3	FBgn0036319	-2.64654	5.46135e-07
obst-A	FBgn0031097	-2.65945	1.95291e-11
Glt	FBgn0001114	-2.66508	0.00809756
Oseg4	FBgn0035264	-2.6849	0.000910825
CAP	FBgn0033504	-2.68689	1.16327e-05
plx	FBgn0261261	-2.69093	3.58198e-10
CR43432	FBgn0263380	-2.71906	0.000227494
elav	FBgn0260400	-2.72139	3.30665e-14
aay	FBgn0023129	-2.72574	0.000935608
Oat	FBgn0022774	-2.72609	0.00466243
Oatp30B	FBgn0032123	-2.72621	1.03013e-07
CG30284	FBgn0050284	-2.73172	0.00829919
CG9134	FBgn0035199	-2.73846	0.00113631
haf	FBgn0261509	-2.74072	0.00204819
CG13784	FBgn0031897	-2.74436	9.86433e-11
nab	FBgn0259986	-2.74573	0.00467807
CG42540	FBgn0260657	-2.75937	0.00045186
CG34306	FBgn0085335	-2.76032	4.20225e-09
trn	FBgn0010452	-2.76719	1.1874e-23
CG6426	FBgn0034162	-2.7687	0.000270089
rn	FBgn0259172	-2.76977	2.13741e-06
olf413	FBgn0037153	-2.77278	6.56616e-16
betaTub97EF	FBgn0003890	-2.77413	0.00577648
Atf-2	FBgn0050420	-2.7775	1.53055e-09
AP-2	FBgn0261953	-2.78341	0.00667069
CG8642	FBgn0033312	-2.78424	0.00152981
Caps	FBgn0053653	-2.78683	2.152e-09
Adgf-D	FBgn0038172	-2.78691	0.00764024
comm	FBgn0010105	-2.7895	2.0522e-15
inaE	FBgn0261244	-2.79579	6.55089e-17
Syt14	FBgn0261086	-2.80358	0.00221902
RabX4	FBgn0051118	-2.80766	1.57906e-06
Cht7	FBgn0035398	-2.80846	1.28923e-05
CG32447	FBgn0052447	-2.81399	1.07726e-11
CG31076	FBgn0051076	-2.81906	0.00550834
esn	FBgn0263934	-2.8243	7.06101e-08
CG31814	FBgn0051814	-2.82919	0.00214567
Spn	FBgn0010905	-2.84722	6.3778e-09
rgr	FBgn0033310	-2.85317	4.53567e-08
CG17549	FBgn0032774	-2.86071	6.24341e-07
CRMP	FBgn0023023	-2.88786	0.000215274
CG10625	FBgn0035612	-2.89204	9.04108e-08
Corin	FBgn0033192	-2.89574	0.00789367
pog	FBgn0051660	-2.90622	0.001343
CCHa2r	FBgn0033058	-2.90818	0.00194876
ato	FBgn0010433	-2.91634	0.0036267
Spn43Aa	FBgn0024294	-2.9318	3.68427e-06
Zip3	FBgn0038412	-2.93214	0.00040305
CG5282	FBgn0036986	-2.94383	0.00696328
CG16947	FBgn0031816	-2.95068	6.16499e-09
CG7884	FBgn0031001	-2.95842	0.00214567
CG5455	FBgn0039430	-2.97459	0.000178892
RhoGAP100F	FBgn0039883	-2.99367	6.70384e-06
Cyp301a1	FBgn0033753	-2.99447	0.0052788
Drep-2	FBgn0028408	-3.01007	0.00028652
CG14372	FBgn0038156	-3.02192	0.000468057
CG3726	FBgn0029824	-3.03064	1.08063e-07
obst-B	FBgn0027600	-3.0399	8.82694e-11
CG42663	FBgn0261545	-3.04786	2.67462e-15
kcc	FBgn0261794	-3.05565	1.4978e-06
2004-09-01	FBgn0259923	-3.05642	8.03299e-06
CG17816	FBgn0037525	-3.06097	1.70482e-12
CG42784	FBgn0263354	-3.0731	0.000715911
wun2	FBgn0041087	-3.08065	0.000468057
CG7924	FBgn0036416	-3.08691	0.0047945
Cht3	FBgn0250907	-3.08791	5.78943e-16
eys	FBgn0031414	-3.10143	0.00168567
grass	FBgn0039494	-3.10695	0.00189295
CG32111	FBgn0052111	-3.11148	1.57184e-06
CG2145	FBgn0030251	-3.11425	2.20443e-05
CG30460	FBgn0050460	-3.11747	1.27448e-07
Nrt	FBgn0004108	-3.1188	1.3243e-15
atilla	FBgn0032422	-3.12374	0.000218193
CG5326	FBgn0038983	-3.12532	1.61227e-10
CG6999	FBgn0030085	-3.13058	0.00596421
CG5910	FBgn0036993	-3.13536	0.000173244
TrpA1	FBgn0035934	-3.13628	0.000702116
CG42260	FBgn0259145	-3.14169	0.00361211
neo	FBgn0039704	-3.16327	2.18099e-07
spz6	FBgn0035056	-3.16984	0.000321178
ppk19	FBgn0039679	-3.17029	0.00259827
vkg	FBgn0016075	-3.17592	0.000336987
CG9932	FBgn0262160	-3.20903	9.4803e-15
CG8317	FBgn0034140	-3.21407	0.000132186
CG14868	FBgn0038330	-3.21554	6.02368e-05
stet	FBgn0020248	-3.23095	0.000516386
E(spl)	FBgn0000591	-3.23529	1.17769e-11
Pal2	FBgn0262728	-3.24051	5.87516e-07
CG9990	FBgn0039594	-3.27864	3.96617e-08
CG34355	FBgn0085384	-3.29433	0.00785558
CG3842	FBgn0029866	-3.31142	2.91402e-07
CG14509	FBgn0039647	-3.32123	0.00222916
CG15431	FBgn0031602	-3.32358	0.00208207
Npc2a	FBgn0031381	-3.32898	4.99167e-08
alrm	FBgn0039332	-3.33875	0.00803739
CG31313	FBgn0051313	-3.35244	0.0076218
Glut1	FBgn0264574	-3.3627	2.20004e-13
ine	FBgn0011603	-3.36653	0.000114009
sad	FBgn0003312	-3.37422	2.48272e-05
pncr002:3R	FBgn0063127	-3.38524	2.74664e-07
miple	FBgn0027111	-3.39248	1.51475e-20
Mmp2	FBgn0033438	-3.396	4.72011e-19
Ac76E	FBgn0004852	-3.39681	1.62303e-05
hbs	FBgn0029082	-3.40014	9.98558e-15
Dot	FBgn0015663	-3.41457	7.61388e-07
CG15617	FBgn0034151	-3.41541	0.0069476
CG31720	FBgn0051720	-3.41542	0.00523515
rtp	FBgn0087005	-3.4186	0.00164464
mas	FBgn0011653	-3.42015	0.000169621
CG15312	FBgn0030174	-3.42373	0.000281274
CG8213	FBgn0033359	-3.42407	0.00608425
CG15400	FBgn0031463	-3.42469	0.0025078
CG10137	FBgn0032800	-3.42704	6.96813e-06
Tom	FBgn0026320	-3.42774	2.71583e-12
RpS5b	FBgn0038277	-3.4303	0.000642851
Syn2	FBgn0034135	-3.44315	1.90758e-07
CG12268	FBgn0039131	-3.44973	5.81282e-11
cac	FBgn0263111	-3.45424	2.55491e-10
CG31004	FBgn0051004	-3.46166	5.34208e-06
CG9813	FBgn0038143	-3.46707	0.000227339
CG42808	FBgn0261990	-3.47069	0.000531531
seq	FBgn0028991	-3.48793	6.61376e-26
CG30263	FBgn0050263	-3.49859	0.00190493
m6	FBgn0002632	-3.50139	3.32402e-19
metro	FBgn0050021	-3.51488	5.63878e-05
CG12071	FBgn0039808	-3.51697	3.89138e-21
CG6520	FBgn0034224	-3.51707	0.00314794
bib	FBgn0000180	-3.52294	2.269e-26
hoe2	FBgn0031649	-3.52468	0.00742574
TrissinR	FBgn0085410	-3.5282	0.0034041
CG7708	FBgn0038641	-3.53359	0.000256597
Nep1	FBgn0029843	-3.53421	1.16327e-05
snoRNA:Me28S-A30	FBgn0086081	-3.53743	0.0017311
CG7646	FBgn0036926	-3.54336	2.59884e-13
Epac	FBgn0085421	-3.54522	7.27457e-06
CG14180	FBgn0036003	-3.54747	5.50066e-07
CG10359	FBgn0035452	-3.55671	0.0005765
CG6231	FBgn0038720	-3.55935	0.000552935
CG34113	FBgn0083949	-3.57915	0.000974344
CG42458	FBgn0259935	-3.58142	0.000362217
CG30456	FBgn0050456	-3.58398	0.00199113
CG1695	FBgn0031116	-3.58577	0.00195448
CG4250	FBgn0034761	-3.59016	0.00747956
slo	FBgn0003429	-3.59424	0.00327682
sca	FBgn0003326	-3.59431	4.52271e-08
noe	FBgn0026197	-3.59462	3.23962e-21
CG34136	FBgn0083972	-3.60193	0.000684247
unc-104	FBgn0034155	-3.60577	1.55431e-16
tok	FBgn0004885	-3.60611	4.65018e-06
CG4660	FBgn0029839	-3.60778	0.00193204
Snap25	FBgn0011288	-3.60803	5.19061e-08
CG13101	FBgn0032084	-3.61009	0.00900047
CG4393	FBgn0039075	-3.61121	0.00165613
CG9628	FBgn0036433	-3.63266	5.02318e-21
CG43078	FBgn0262508	-3.63838	0.000157089
CG13041	FBgn0036605	-3.64054	0.00200494
so	FBgn0003460	-3.64213	1.25361e-14
TepIII	FBgn0041181	-3.64908	0.00479775
l(2)k16918	FBgn0021800	-3.65714	1.589e-12
CG9935	FBgn0039916	-3.67805	6.58367e-12
ImpE2	FBgn0001254	-3.68067	2.47246e-11
m4	FBgn0002629	-3.6814	2.2232e-10
CR43314	FBgn0263019	-3.69217	8.59953e-09
CG13731	FBgn0036717	-3.69886	0.00839017
Gef64C	FBgn0035574	-3.70078	4.07613e-19
al	FBgn0000061	-3.70443	0.00442497
PGRP-LA	FBgn0035975	-3.70451	2.94233e-07
CG42366	FBgn0259712	-3.70563	0.000343344
CG8046	FBgn0033388	-3.70721	0.00508614
sut1	FBgn0028563	-3.71622	1.30528e-13
Rootletin	FBgn0039152	-3.71673	0.000251843
CG15515	FBgn0039719	-3.71722	0.000107535
Cyp12e1	FBgn0037817	-3.7206	0.0019627
CG10185	FBgn0038397	-3.73681	0.00302472
Dgk	FBgn0085390	-3.73857	0.000531909
CG43867	FBgn0264449	-3.73933	4.25014e-17
fas	FBgn0000633	-3.7479	7.933e-10
CG32407	FBgn0052407	-3.74897	0.00223002
Rbp9	FBgn0010263	-3.74989	1.42526e-06
CG43729	FBgn0263980	-3.7509	2.55971e-05
CG14598	FBgn0037503	-3.76265	0.00570163
CG6026	FBgn0038676	-3.76485	3.50975e-08
CG31760	FBgn0051760	-3.76796	0.00017475
CG42450	FBgn0259927	-3.77519	2.87499e-05
ImpL1	FBgn0001256	-3.77542	0.00158198
synaptogyrin	FBgn0033876	-3.77558	2.17532e-08
CG34380	FBgn0085409	-3.77591	2.23028e-16
CG5065	FBgn0034145	-3.78638	9.85234e-09
Lsp1gamma	FBgn0002564	-3.78802	1.90758e-07
SPR	FBgn0029768	-3.79557	0.00295692
CG17211	FBgn0032414	-3.79676	8.7508e-17
CG7120	FBgn0035888	-3.79698	0.000347422
CG6414	FBgn0029690	-3.79961	6.41667e-05
Esp	FBgn0013953	-3.80514	0.00373516
Pph13	FBgn0023489	-3.82187	1.38983e-06
Shal	FBgn0005564	-3.82509	0.000110116
futsch	FBgn0259108	-3.82585	4.14822e-23
spz4	FBgn0032362	-3.82641	0.000125746
bru-2	FBgn0262475	-3.83452	4.38407e-13
Lin29	FBgn0262636	-3.84386	7.72304e-05
ltd	FBgn0002567	-3.85595	1.06838e-18
sev	FBgn0003366	-3.86453	9.67751e-06
CG13995	FBgn0031770	-3.86996	8.25318e-05
CG9150	FBgn0031775	-3.8701	1.11488e-07
nAcRalpha-30D	FBgn0032151	-3.87044	0.00124859
ninaG	FBgn0037896	-3.87068	0.00412459
Cyp6d2	FBgn0034756	-3.87443	0.00390938
CG42807	FBgn0261989	-3.87784	7.00382e-06
sut2	FBgn0028562	-3.88782	0.00245313
CG17323	FBgn0032713	-3.89463	1.24673e-06
CG10026	FBgn0032785	-3.90061	0.00603847
CG11638	FBgn0040351	-3.90521	8.60696e-07
CG14400	FBgn0032896	-3.90977	0.00812222
Tsp	FBgn0031850	-3.9181	2.23021e-08
CG18622	FBgn0038460	-3.92153	0.00576691
CG11550	FBgn0039864	-3.92713	9.68017e-08
Oamb	FBgn0024944	-3.93016	0.00233171
CG32698	FBgn0052698	-3.93552	6.61512e-05
Pde6	FBgn0038237	-3.94287	0.00165375
cpo	FBgn0263995	-3.95833	1.40363e-29
spz5	FBgn0035379	-3.9604	0.00687281
CG42322	FBgn0259222	-3.96297	4.15109e-08
Cpr51A	FBgn0033942	-3.98779	8.19751e-23
CG17919	FBgn0037433	-3.98801	2.49095e-08
CG32544	FBgn0052544	-3.99527	3.18017e-05
Nep2	FBgn0027570	-3.99605	9.35444e-08
CG4666	FBgn0029838	-4.0034	0.000239113
Cdk5alpha	FBgn0027491	-4.00557	3.22807e-22
CG13646	FBgn0039255	-4.0096	1.35398e-05
CG30158	FBgn0050158	-4.01327	0.0023569
CG34294	FBgn0085323	-4.01513	1.33786e-05
CG30101	FBgn0050101	-4.01681	0.000410179
CG2111	FBgn0030223	-4.01683	0.00556452
Obp44a	FBgn0033268	-4.02793	6.41589e-15
CG11843	FBgn0039630	-4.0292	2.09622e-05
CG34384	FBgn0085413	-4.03261	9.80139e-07
CG10426	FBgn0036273	-4.04327	2.27424e-08
CG13064	FBgn0040796	-4.04716	0.0017311
CG13046	FBgn0036595	-4.04996	8.53648e-05
CG34247	FBgn0085276	-4.05552	0.00738172
CG42686	FBgn0261572	-4.06833	0.000403587
CG7781	FBgn0032021	-4.07338	2.97297e-07
CG32815	FBgn0052815	-4.07413	6.65048e-14
beat-IIIc	FBgn0032629	-4.08572	7.03778e-28
CG43333	FBgn0263038	-4.08801	1.73272e-07
Rab3	FBgn0005586	-4.08812	1.35481e-11
Ddr	FBgn0053531	-4.08827	1.63641e-08
Aplip1	FBgn0040281	-4.09081	9.04494e-09
danr	FBgn0039283	-4.09891	3.2514e-25
regucalcin	FBgn0030362	-4.10255	1.77756e-18
lectin-28C	FBgn0040099	-4.10382	0.00277106
CG15905	FBgn0034462	-4.10736	1.68397e-05
Frq2	FBgn0083228	-4.11433	0.00870502
Gs2	FBgn0001145	-4.11458	1.70675e-05
nAcRalpha-80B	FBgn0037212	-4.11527	7.15456e-05
CG13056	FBgn0040794	-4.11659	0.00829669
GluClalpha	FBgn0024963	-4.12386	0.00424844
CG13284	FBgn0032614	-4.1276	5.69718e-06
CG6765	FBgn0035903	-4.13208	1.33882e-13
Tie	FBgn0014073	-4.13262	5.97244e-07
ltl	FBgn0052372	-4.13496	0.000160084
CG8927	FBgn0038405	-4.14279	5.26597e-06
CG10947	FBgn0032857	-4.1442	0.00857069
Idgf4	FBgn0026415	-4.14759	2.45251e-40
NetA	FBgn0015773	-4.14927	0.00019591
tutl	FBgn0010473	-4.15042	1.45935e-24
CR31451	FBgn0051451	-4.15296	4.99449e-05
CG5036	FBgn0028743	-4.15907	1.10481e-05
Ca-beta	FBgn0259822	-4.16271	7.84098e-11
sog	FBgn0003463	-4.16434	3.55019e-16
eya	FBgn0000320	-4.16703	5.12283e-29
qtc	FBgn0028572	-4.17406	3.38536e-05
nompB	FBgn0016919	-4.17485	0.000484365
CG3837	FBgn0038279	-4.17594	3.02214e-16
CG42337	FBgn0259239	-4.17766	3.55019e-16
CG3703	FBgn0040348	-4.18302	1.28638e-10
Octbeta3R	FBgn0250910	-4.1833	3.76015e-10
Cpr78E	FBgn0037114	-4.18384	0.000958742
CG6347	FBgn0033874	-4.18921	0.00500215
CG34331	FBgn0085360	-4.19132	0.00608137
beat-IIa	FBgn0038498	-4.19796	0.00350015
CG31176	FBgn0051176	-4.2028	1.69507e-14
CG13442	FBgn0034546	-4.2106	0.00731508
CG34189	FBgn0085218	-4.21086	0.00354419
CG17150	FBgn0035581	-4.21335	0.00837818
CG32085	FBgn0052085	-4.21848	7.4986e-13
CG13188	FBgn0033668	-4.21971	1.81867e-09
CG9416	FBgn0034438	-4.22199	1.61842e-13
CR33987	FBgn0053987	-4.2257	0.00203588
CG5873	FBgn0038511	-4.22846	4.40217e-08
CG8401	FBgn0034069	-4.23017	5.85639e-05
beat-VI	FBgn0039584	-4.23167	0.00169383
CG16857	FBgn0028482	-4.23957	0.000459173
CG15628	FBgn0031632	-4.24488	5.06487e-27
CG13055	FBgn0036583	-4.24587	0.0018945
TotA	FBgn0028396	-4.24922	0.00083261
jdp	FBgn0027654	-4.25592	1.29264e-05
Rph	FBgn0030230	-4.26166	2.58706e-16
mspo	FBgn0020269	-4.26471	2.33547e-15
CG4476	FBgn0035969	-4.26929	0.00736858
CG10151	FBgn0033960	-4.27034	1.80484e-09
CG13982	FBgn0031811	-4.27398	6.79563e-07
Brd	FBgn0000216	-4.27495	1.6865e-12
CG5937	FBgn0029834	-4.27503	4.50479e-09
CG3556	FBgn0029708	-4.27523	2.84179e-18
CG4467	FBgn0039064	-4.2776	4.53219e-06
CG1674	FBgn0039897	-4.28886	6.0329e-08
Swim	FBgn0034709	-4.29228	7.26233e-14
CG3961	FBgn0036821	-4.29393	1.14063e-12
Eaat2	FBgn0026438	-4.29653	7.15573e-06
CG15097	FBgn0034396	-4.31422	2.16925e-30
Mal-A5	FBgn0050359	-4.31522	1.90666e-05
Clect27	FBgn0031629	-4.31532	2.82238e-13
CG17270	FBgn0038828	-4.32784	9.59536e-09
CG15745	FBgn0030469	-4.3286	6.5826e-08
ect	FBgn0000451	-4.34342	6.04612e-10
sm	FBgn0003435	-4.34379	7.58845e-18
CG34275	FBgn0085304	-4.34539	3.5835e-05
fend	FBgn0030090	-4.35347	1.00696e-10
CG14424	FBgn0025644	-4.35885	0.0018973
CG7166	FBgn0037107	-4.36579	1.03948e-10
CG13722	FBgn0035553	-4.38068	8.14941e-08
obst-E	FBgn0031737	-4.38373	5.80827e-08
Trim9	FBgn0051721	-4.39027	1.33289e-10
Nckx30C	FBgn0028704	-4.39865	6.03944e-07
srpk79D	FBgn0025702	-4.40371	1.82373e-14
nimC1	FBgn0259896	-4.40762	0.00171257
CG34353	FBgn0085382	-4.41218	8.97299e-07
shakB	FBgn0085387	-4.4126	0.000468057
alpha-Est9	FBgn0015577	-4.42986	0.0010503
CG32333	FBgn0052333	-4.43527	0.000730711
CG32225	FBgn0052225	-4.43866	0.000414617
Pde1c	FBgn0259225	-4.44021	5.90595e-09
st	FBgn0003515	-4.44529	2.75814e-12
CG34370	FBgn0085399	-4.44743	1.80142e-05
CG11353	FBgn0035557	-4.44876	9.96832e-07
CG7990	FBgn0030997	-4.4561	1.26939e-08
CG10508	FBgn0037060	-4.46751	7.07535e-15
Sfp53D	FBgn0259967	-4.47687	0.000730714
CG15537	FBgn0039770	-4.4824	0.00416132
CG13707	FBgn0035578	-4.48249	3.20307e-06
CG34356	FBgn0085385	-4.48733	0.00199721
CG31690	FBgn0051690	-4.48886	3.55219e-05
Mdr65	FBgn0004513	-4.49053	2.29622e-11
CG13650	FBgn0039277	-4.49592	0.000311977
CG43861	FBgn0264443	-4.49664	1.44344e-09
mey	FBgn0039851	-4.49847	0.000118147
CG42749	FBgn0261803	-4.50666	3.20662e-05
CG13215	FBgn0033592	-4.51054	2.8668e-06
Gr36a	FBgn0045487	-4.5174	0.00364013
B-H1	FBgn0011758	-4.53658	4.51392e-11
CG12817	FBgn0037798	-4.53698	0.00344503
CG14591	FBgn0033054	-4.53929	1.60603e-09
retinin	FBgn0040074	-4.54738	0.00340646
CG8172	FBgn0033362	-4.54765	0.000116021
CG33143	FBgn0053143	-4.5524	2.80123e-08
CG6006	FBgn0063649	-4.55482	9.09047e-06
kat-60L1	FBgn0037375	-4.56965	5.42257e-16
ST6Gal	FBgn0035050	-4.57529	0.000547822
vnd	FBgn0261930	-4.57917	9.52066e-07
CG18265	FBgn0036725	-4.57973	4.30342e-08
CG31883	FBgn0032122	-4.58662	0.000742561
CG32553	FBgn0052553	-4.5939	0.00293705
Pkc53E	FBgn0003091	-4.5972	0.000108665
rho-5	FBgn0041723	-4.5977	1.51983e-11
Bx	FBgn0000242	-4.60445	3.62481e-10
CG17739	FBgn0033710	-4.62297	2.0573e-13
Drl-2	FBgn0033791	-4.62371	1.32144e-09
CG17075	FBgn0031239	-4.63209	1.23319e-09
Lapsyn	FBgn0034602	-4.6324	0.000229327
star1	FBgn0036790	-4.63778	0.00262201
CG8910	FBgn0025833	-4.64037	6.9387e-07
CG13868	FBgn0034501	-4.65421	8.80193e-15
CG11073	FBgn0034693	-4.65619	4.23508e-17
CG5281	FBgn0037902	-4.6642	3.28805e-09
tadr	FBgn0032911	-4.66786	2.33547e-15
Fbp2	FBgn0000640	-4.67263	9.5379e-07
magu	FBgn0262169	-4.6777	1.45382e-25
Fuca	FBgn0036169	-4.68298	8.85807e-07
Obp99a	FBgn0039678	-4.68503	4.11609e-12
CG15209	FBgn0030237	-4.69279	0.000210602
Teh2	FBgn0035505	-4.69429	5.94686e-13
nAcRalpha-96Ab	FBgn0000039	-4.70042	0.00217268
CG7433	FBgn0036927	-4.70689	1.32184e-09
Nep3	FBgn0031081	-4.70757	0.00117159
CG12194	FBgn0031636	-4.71432	0.000117854
CG13822	FBgn0039098	-4.71589	2.65009e-05
CG1136	FBgn0035490	-4.71896	4.96035e-06
Glycogenin	FBgn0034603	-4.72092	1.05687e-09
CG15630	FBgn0031627	-4.72318	1.33242e-23
CG14856	FBgn0038261	-4.72377	0.00201371
Tg	FBgn0031975	-4.73985	1.37646e-07
Drs	FBgn0010381	-4.74515	5.74164e-06
t	FBgn0086367	-4.74771	0.00186722
NT1	FBgn0261526	-4.75202	4.22922e-05
Sgs5	FBgn0003375	-4.75208	0.000385839
CG42346	FBgn0259677	-4.75223	6.89636e-07
Sh	FBgn0003380	-4.75324	4.40037e-10
svp	FBgn0003651	-4.75734	1.06957e-13
dpr	FBgn0040726	-4.76706	4.36918e-10
CG14968	FBgn0035431	-4.77147	0.000778555
CG12910	FBgn0033502	-4.77286	8.99907e-07
CG11155	FBgn0039927	-4.77723	1.18452e-27
king-tubby	FBgn0015721	-4.7887	1.01894e-10
CG5267	FBgn0034154	-4.79044	4.47655e-06
qua	FBgn0003187	-4.79047	7.60537e-10
CG9413	FBgn0030574	-4.79162	1.09859e-05
CG31150	FBgn0051150	-4.79636	6.7138e-08
CG8500	FBgn0037754	-4.79978	1.72216e-21
CG12269	FBgn0038665	-4.80366	1.6578e-18
Act57B	FBgn0000044	-4.81017	2.05076e-06
TwdlE	FBgn0031957	-4.81047	3.45524e-12
CG33288	FBgn0053288	-4.81395	4.45892e-09
CG1402	FBgn0029962	-4.82155	0.00109163
alpha-catenin-related	FBgn0029105	-4.82345	4.7977e-08
CG3955	FBgn0033793	-4.82617	1.36673e-05
wry	FBgn0051665	-4.84542	0.00139401
Lsp1alpha	FBgn0002562	-4.85406	7.83235e-09
Fbp1	FBgn0000639	-4.85468	6.73119e-05
CG9368	FBgn0036890	-4.86261	2.18523e-08
CG30116	FBgn0028496	-4.8671	0.00132555
CR43461	FBgn0263415	-4.87936	9.26425e-11
CG10433	FBgn0034638	-4.88019	2.16639e-13
CG14984	FBgn0035480	-4.88464	1.55133e-19
CG32017	FBgn0052017	-4.8863	2.95101e-09
CG34155	FBgn0083991	-4.89014	3.38006e-05
Karl	FBgn0030334	-4.89045	0.000600296
inaC	FBgn0004784	-4.89373	5.69193e-17
CG12014	FBgn0035445	-4.89503	4.0427e-09
mmd	FBgn0259110	-4.89741	5.95842e-06
CG3339	FBgn0039510	-4.89827	0.000193564
Hs3st-B	FBgn0031005	-4.9058	0.00110998
Cpr49Ac	FBgn0033725	-4.90623	5.96518e-13
CG30203	FBgn0050203	-4.90744	0.00115596
stumps	FBgn0020299	-4.90822	5.22831e-20
CR30009	FBgn0050009	-4.91075	6.17002e-08
drl	FBgn0015380	-4.91618	1.33889e-42
CG42750	FBgn0261804	-4.92654	0.00107961
CG34420	FBgn0085449	-4.9267	6.61077e-05
CG9919	FBgn0030742	-4.92772	3.99526e-16
mp	FBgn0260660	-4.92822	1.56983e-27
Lcp65Af	FBgn0020639	-4.92829	4.89843e-06
7B2	FBgn0041707	-4.92933	1.31481e-10
CG1124	FBgn0037290	-4.93131	9.10386e-07
CG13737	FBgn0036382	-4.93504	0.00103947
HisCl1	FBgn0037950	-4.93653	9.08462e-17
CG10262	FBgn0032813	-4.94295	1.12599e-05
pyr	FBgn0033649	-4.95482	1.56435e-12
CG10253	FBgn0033983	-4.9604	1.39398e-07
Bili	FBgn0039282	-4.97497	3.84643e-09
CR43870	FBgn0264462	-4.97584	0.000910825
CG5397	FBgn0031327	-4.98519	0.000133721
Teh4	FBgn0035504	-4.9891	1.23759e-06
Tusp	FBgn0039530	-5.03705	6.05853e-13
CadN	FBgn0015609	-5.05206	6.97952e-28
CG14629	FBgn0040398	-5.05476	2.06674e-05
VAChT	FBgn0015323	-5.05536	0.000351339
ninaB	FBgn0002937	-5.07152	1.29847e-06
CG11670	FBgn0038114	-5.07202	7.68387e-08
CG6619	FBgn0035676	-5.07386	5.14339e-07
CG13404	FBgn0030559	-5.07558	3.22496e-06
Ect3	FBgn0260746	-5.07751	0.000564865
rab3-GEF	FBgn0030613	-5.08066	2.87152e-11
CG4587	FBgn0028863	-5.08193	4.21256e-06
Ance	FBgn0012037	-5.09374	1.60744e-15
Picot	FBgn0024315	-5.09676	9.04108e-08
CG5758	FBgn0032666	-5.09865	4.078e-13
CG14459	FBgn0037171	-5.09919	0.000578469
CG18208	FBgn0038653	-5.10085	0.000426877
tinc	FBgn0261649	-5.10951	3.64472e-11
side	FBgn0016061	-5.13105	7.62477e-16
repo	FBgn0011701	-5.14325	4.41183e-15
CG34007	FBgn0054007	-5.14405	0.000462566
Gycalpha99B	FBgn0013972	-5.14871	2.6366e-05
amd	FBgn0000075	-5.15147	9.08079e-12
CG42594	FBgn0260971	-5.15433	0.000164937
CG11313	FBgn0039798	-5.15743	0.000484348
Nplp2	FBgn0040813	-5.17023	3.54295e-10
GABA-B-R1	FBgn0260446	-5.17437	6.24791e-08
CG42402	FBgn0259821	-5.17517	0.000450945
ClC-a	FBgn0051116	-5.17797	0.000113138
CG12009	FBgn0035430	-5.18837	0.000417597
CG43689	FBgn0263772	-5.19202	1.02156e-07
CG12950	FBgn0037736	-5.22111	6.09863e-16
CG14024	FBgn0031697	-5.22309	9.18702e-18
dpr10	FBgn0052057	-5.22381	1.10366e-08
CG1444	FBgn0029975	-5.23158	2.51598e-17
CG33988	FBgn0053988	-5.23552	2.79611e-15
CG14516	FBgn0039640	-5.23817	4.3024e-15
chp	FBgn0000313	-5.24756	1.06005e-42
Mec2	FBgn0030993	-5.24853	1.6369e-06
beat-VII	FBgn0250908	-5.25212	7.29606e-07
Dscam3	FBgn0261046	-5.25273	6.68463e-22
CG5375	FBgn0032221	-5.25388	1.90851e-20
CG12768	FBgn0037206	-5.25605	3.80635e-08
Sobp	FBgn0033654	-5.25821	4.01072e-13
Cad88C	FBgn0038247	-5.26031	6.44191e-25
CG12605	FBgn0035481	-5.26549	1.48879e-10
CG13060	FBgn0036606	-5.28282	1.95682e-07
Rdh	FBgn0064227	-5.29243	3.12938e-06
CG9335	FBgn0032895	-5.30191	7.34514e-31
CG34166	FBgn0085195	-5.30254	0.000107132
CG4927	FBgn0034139	-5.30735	0.000285052
nemy	FBgn0261673	-5.30951	1.38244e-13
CG3104	FBgn0031473	-5.31854	2.23021e-08
CG14982	FBgn0035477	-5.32007	2.13632e-07
na	FBgn0002917	-5.32687	3.60599e-18
RIC-3	FBgn0050296	-5.33138	1.97287e-06
tipE	FBgn0003710	-5.33292	2.84068e-12
cngl	FBgn0263257	-5.33757	1.23941e-07
unc-5	FBgn0034013	-5.34173	1.07635e-20
CG43778	FBgn0264308	-5.34376	2.37594e-08
beat-Ia	FBgn0013433	-5.34412	1.38571e-05
dpr7	FBgn0053481	-5.34718	9.2908e-12
CG14312	FBgn0038596	-5.35119	1.32927e-06
CG15765	FBgn0029814	-5.35585	1.091e-19
hig	FBgn0010114	-5.3588	3.1738e-09
Ank2	FBgn0261788	-5.36271	3.1179e-52
nyo	FBgn0039852	-5.3679	5.38129e-09
CG15522	FBgn0039723	-5.37143	9.58335e-25
mtt	FBgn0050361	-5.37218	4.49104e-06
BM-40-SPARC	FBgn0026562	-5.37578	2.43354e-41
CG12116	FBgn0030041	-5.37912	0.000182539
SP2353	FBgn0034070	-5.38637	5.78737e-42
CG17321	FBgn0032719	-5.39276	2.36175e-10
CG3812	FBgn0030421	-5.3982	1.3243e-15
CG12531	FBgn0031064	-5.40098	1.58014e-09
CG4661	FBgn0030429	-5.40654	0.000147419
rk	FBgn0003255	-5.40761	7.87531e-06
nrv3	FBgn0032946	-5.40889	2.39926e-29
CG42404	FBgn0259823	-5.41029	5.44778e-26
CG7991	FBgn0035260	-5.4109	3.21868e-21
CG9098	FBgn0031762	-5.4183	8.33669e-17
Liprin-gamma	FBgn0034720	-5.42319	4.2267e-18
Rab9E	FBgn0052673	-5.43014	9.28773e-07
CG4382	FBgn0032132	-5.43731	0.000169242
CG32647	FBgn0052647	-5.43735	4.40295e-07
FoxP	FBgn0262477	-5.43975	1.70675e-05
CG17738	FBgn0038009	-5.44497	6.58547e-10
tow	FBgn0035719	-5.45811	3.56428e-19
Syn	FBgn0004575	-5.47753	1.98916e-21
CG42324	FBgn0259224	-5.47827	1.4524e-16
CG17278	FBgn0046763	-5.47862	6.03268e-08
Hmx	FBgn0264005	-5.47918	4.28712e-15
CG3588	FBgn0025643	-5.47944	5.98104e-09
gfA	FBgn0086778	-5.48152	1.2878e-15
CG5921	FBgn0029835	-5.48194	8.41988e-11
GABA-B-R3	FBgn0031275	-5.48804	3.87604e-06
Sytbeta	FBgn0261090	-5.49	1.18647e-10
CG33543	FBgn0053543	-5.49019	2.64742e-05
CG6184	FBgn0038725	-5.49152	7.28246e-08
ths	FBgn0033652	-5.49359	4.79156e-42
nerfin-1	FBgn0028999	-5.49913	8.53214e-27
CG42757	FBgn0261815	-5.50161	3.0826e-07
CG13293	FBgn0035677	-5.50549	1.00696e-10
CG17839	FBgn0036454	-5.53049	2.36679e-12
CG7016	FBgn0039238	-5.53438	2.63767e-06
CG4297	FBgn0031258	-5.53947	1.52537e-13
fne	FBgn0086675	-5.54056	5.43919e-10
CG5773	FBgn0034290	-5.54399	0.000105795
kek3	FBgn0028370	-5.54529	4.07842e-10
Reck	FBgn0036463	-5.54555	4.09693e-08
CG31291	FBgn0051291	-5.54917	7.05663e-13
Ca-alpha1T	FBgn0264386	-5.56356	1.35305e-18
2mit	FBgn0260793	-5.5672	3.18257e-20
CG5391	FBgn0038943	-5.5674	1.62992e-07
mun	FBgn0262869	-5.56924	7.42083e-07
DopEcR	FBgn0035538	-5.57019	8.89319e-15
kirre	FBgn0028369	-5.58869	7.76013e-20
CG43347	FBgn0263072	-5.59083	2.19045e-13
gl	FBgn0004618	-5.59368	1.33804e-31
Fie	FBgn0026592	-5.59374	6.61671e-16
CG7236	FBgn0031730	-5.59626	2.24076e-14
CG13251	FBgn0037014	-5.60937	2.87313e-05
neuroligin	FBgn0031866	-5.61387	5.88456e-07
X11Lbeta	FBgn0052677	-5.61605	3.53707e-50
CG3257	FBgn0034978	-5.63649	5.97572e-19
CG9317	FBgn0032879	-5.63992	6.62698e-17
Ocho	FBgn0040296	-5.64055	3.2426e-20
CG9363	FBgn0037697	-5.64449	2.14865e-19
Lip4	FBgn0032264	-5.64605	8.70786e-08
CG14892	FBgn0038447	-5.64827	5.14176e-05
sif	FBgn0085447	-5.66186	3.75666e-11
CG42392	FBgn0259738	-5.66397	8.10845e-11
dao	FBgn0028862	-5.66428	4.34008e-16
CG5687	FBgn0035293	-5.66859	3.11878e-10
CG43740	FBgn0263997	-5.67013	4.39606e-17
dpr11	FBgn0053202	-5.67252	5.297e-07
onecut	FBgn0028996	-5.6761	7.48068e-22
brp	FBgn0259246	-5.68351	5.11823e-47
IA-2	FBgn0031294	-5.68447	7.85957e-15
CG5966	FBgn0029831	-5.69512	1.23294e-05
beat-IIIb	FBgn0053179	-5.696	1.77149e-06
CG6495	FBgn0027550	-5.69607	2.5254e-28
Appl	FBgn0000108	-5.70064	3.81598e-45
Nrx-1	FBgn0038975	-5.70292	1.36866e-24
CG32150	FBgn0052150	-5.70293	1.14515e-12
Pde9	FBgn0259171	-5.70519	1.67639e-34
CG31140	FBgn0051140	-5.70614	8.18058e-24
robo3	FBgn0041097	-5.7121	7.39276e-07
stops	FBgn0086704	-5.71538	2.95329e-09
ru	FBgn0003295	-5.74137	3.30412e-58
Syt7	FBgn0039900	-5.74213	7.77631e-13
prom	FBgn0259210	-5.74246	8.19813e-11
CG13532	FBgn0034788	-5.74442	4.50266e-16
para	FBgn0264255	-5.74465	1.08931e-19
CanB	FBgn0010014	-5.7573	3.92318e-25
dpr5	FBgn0037908	-5.75937	1.31242e-15
pgant2	FBgn0031530	-5.7604	1.44214e-21
CG15760	FBgn0030508	-5.76875	5.23415e-13
ro	FBgn0003267	-5.78691	4.75712e-14
cmpy	FBgn0037015	-5.79091	2.00291e-14
CG42683	FBgn0261569	-5.79672	3.37722e-08
CG10713	FBgn0036360	-5.80073	1.03384e-12
qvr	FBgn0260499	-5.80579	4.76471e-11
CG43066	FBgn0262476	-5.80903	5.02318e-21
Syt4	FBgn0028400	-5.8094	5.86747e-36
CG32032	FBgn0043806	-5.81252	3.7472e-24
CG40498	FBgn0069969	-5.81376	2.60479e-08
Ih	FBgn0263397	-5.82786	2.05399e-18
CG8501	FBgn0033724	-5.83424	2.44898e-06
Hexo2	FBgn0041629	-5.83538	8.31431e-17
stj	FBgn0261041	-5.837	2.85495e-12
gce	FBgn0261703	-5.83842	1.36104e-16
Obp99b	FBgn0039685	-5.84395	4.92019e-13
CG34139	FBgn0083975	-5.84974	1.73074e-09
Con	FBgn0005775	-5.85191	5.36045e-26
CG34377	FBgn0263117	-5.85426	2.06992e-09
Actbeta	FBgn0024913	-5.85948	1.15891e-18
CG15282	FBgn0028855	-5.86542	7.32626e-08
gol	FBgn0004919	-5.87222	1.16134e-14
sNPF	FBgn0032840	-5.87344	2.72809e-08
CG13315	FBgn0040827	-5.87666	1.86674e-05
CG10362	FBgn0030358	-5.88293	3.15473e-10
run	FBgn0003300	-5.9087	5.15231e-07
Lsp1beta	FBgn0002563	-5.91452	4.69667e-14
gogo	FBgn0052227	-5.91563	3.33131e-45
Tace	FBgn0039734	-5.92663	1.27257e-12
CG13928	FBgn0035246	-5.93711	8.34288e-64
n-syb	FBgn0013342	-5.94612	3.47368e-48
phyl	FBgn0013725	-5.95775	1.35433e-20
aret	FBgn0000114	-5.95779	6.29794e-16
rst	FBgn0003285	-5.97683	4.39661e-27
Ccn	FBgn0052183	-5.97698	4.32951e-06
CG17341	FBgn0028906	-5.97948	1.27538e-21
CG14321	FBgn0038540	-5.98626	5.39212e-14
CG34340	FBgn0085369	-5.99397	2.72482e-19
CG8216	FBgn0033358	-6.00199	1.11886e-13
CG17378	FBgn0031858	-6.00214	1.24189e-17
CG12607	FBgn0035545	-6.0051	1.09173e-05
CG43901	FBgn0264502	-6.00617	1.47178e-38
scrt	FBgn0004880	-6.01265	7.10241e-31
CG42596	FBgn0260995	-6.01477	4.90442e-10
CG17122	FBgn0036962	-6.02437	8.48e-08
Rbp	FBgn0262483	-6.02457	2.35933e-15
sens-2	FBgn0051632	-6.0336	2.53969e-14
bru-3	FBgn0264001	-6.04028	6.05368e-18
CG31646	FBgn0051646	-6.04069	9.27248e-06
CG31676	FBgn0051676	-6.04388	2.49722e-58
CG31221	FBgn0051221	-6.0539	4.57999e-31
CG9059	FBgn0030810	-6.05418	7.17186e-15
SK	FBgn0029761	-6.05663	7.01653e-21
CG11160	FBgn0030257	-6.05737	4.0975e-08
CG12011	FBgn0035257	-6.07249	1.06892e-06
CG34127	FBgn0083963	-6.07376	1.69807e-16
CG17778	FBgn0023534	-6.08292	1.25354e-09
dpr19	FBgn0032233	-6.09884	4.10324e-18
CG34391	FBgn0085420	-6.11594	4.51047e-12
Takr86C	FBgn0004841	-6.11706	4.95208e-21
mir-1001	FBgn0262286	-6.12059	2.18797e-09
dpr9	FBgn0038282	-6.12533	8.66838e-47
DCX-EMAP	FBgn0259099	-6.12641	2.58236e-12
kek2	FBgn0015400	-6.13326	2.63798e-13
CG13288	FBgn0035648	-6.13475	7.48599e-21
CG2993	FBgn0037521	-6.1421	9.26186e-07
CG32406	FBgn0052406	-6.14635	2.26339e-11
Ace	FBgn0000024	-6.15512	2.66985e-26
CG31619	FBgn0051619	-6.16482	1.40572e-35
CG30419	FBgn0050419	-6.16632	1.71534e-12
dysc	FBgn0264006	-6.16687	3.82113e-31
NtR	FBgn0029147	-6.16714	1.14401e-06
Side	FBgn0032741	-6.17544	9.25203e-31
Ef1alpha100E	FBgn0000557	-6.18786	2.49938e-31
CG34114	FBgn0083950	-6.18948	8.77524e-17
CG13830	FBgn0039054	-6.18979	2.37257e-27
CG4133	FBgn0031257	-6.19012	4.30051e-23
Hey	FBgn0027788	-6.21246	4.23587e-10
CG14535	FBgn0031955	-6.21259	2.07939e-16
CG10700	FBgn0032754	-6.2284	2.34345e-06
CG6024	FBgn0036202	-6.2583	1.3392e-29
klg	FBgn0017590	-6.26739	1.67888e-26
CG2269	FBgn0033484	-6.27229	1.35419e-36
CG12038	FBgn0035179	-6.28342	1.6769e-18
Rim	FBgn0053547	-6.29123	2.13743e-21
tty	FBgn0015558	-6.29226	4.78913e-28
jeb	FBgn0086677	-6.29602	6.79508e-43
RSG7	FBgn0024941	-6.31666	2.42166e-18
CG12481	FBgn0030542	-6.31672	5.69913e-08
dpr12	FBgn0085414	-6.32905	2.84628e-35
Vha68-1	FBgn0020368	-6.33104	1.04416e-16
nvy	FBgn0005636	-6.3344	1.04132e-15
wrapper	FBgn0025878	-6.35032	9.58758e-28
CG32432	FBgn0052432	-6.35502	1.13024e-06
cpx	FBgn0041605	-6.35909	3.98215e-34
CG14015	FBgn0031716	-6.36036	6.3415e-10
beat-IIb	FBgn0038494	-6.37	1.47212e-07
Hml	FBgn0029167	-6.37558	8.43134e-15
CG13743	FBgn0033368	-6.40096	1.11058e-08
Syt1	FBgn0004242	-6.40465	1.22985e-33
gprs	FBgn0024232	-6.43614	2.70044e-11
CG34362	FBgn0085391	-6.44297	2.30545e-16
Rbp6	FBgn0260943	-6.45739	2.4981e-55
rdgC	FBgn0004366	-6.45777	1.13322e-14
CG1631	FBgn0031101	-6.46405	5.95078e-07
CG4168	FBgn0028888	-6.47602	1.51349e-21
Rdl	FBgn0004244	-6.48234	1.35384e-15
CG8641	FBgn0035733	-6.52658	4.07738e-07
beat-IIIa	FBgn0032627	-6.5572	1.09494e-12
tau	FBgn0051057	-6.5617	3.21444e-41
CG32206	FBgn0052206	-6.57251	5.59623e-18
Lsp2	FBgn0002565	-6.5881	1.10485e-18
sens	FBgn0002573	-6.60578	2.99975e-14
sff	FBgn0036544	-6.60956	2.55548e-27
CG15894	FBgn0029864	-6.62423	7.26233e-14
DopR	FBgn0011582	-6.63704	3.86392e-08
CG2082	FBgn0027608	-6.64304	2.2759e-07
Lim3	FBgn0002023	-6.64422	1.27976e-25
CG7294	FBgn0032284	-6.65148	3.10941e-11
Frq1	FBgn0030897	-6.65234	9.2666e-09
Alk	FBgn0040505	-6.66774	3.45676e-10
CG42261	FBgn0259146	-6.67673	2.06187e-07
Cg25C	FBgn0000299	-6.70101	3.97114e-28
dpr13	FBgn0034286	-6.72298	1.1471e-07
fred	FBgn0051774	-6.73138	8.62218e-14
CG34106	FBgn0083942	-6.73812	4.96042e-09
CG7367	FBgn0031976	-6.74551	1.06454e-10
Eip93F	FBgn0264490	-6.7654	1.437e-18
CG32204	FBgn0052204	-6.76719	4.03661e-09
CG4341	FBgn0028481	-6.81187	4.08688e-17
amon	FBgn0023179	-6.8169	1.13384e-27
CG14186	FBgn0036935	-6.85253	4.24858e-15
Shaw	FBgn0003386	-6.86915	8.38463e-23
CG42313	FBgn0259213	-6.88494	2.35744e-20
Tsp68C	FBgn0043550	-6.90006	7.89122e-21
Gyc32E	FBgn0010197	-6.92666	1.32395e-35
PsGEF	FBgn0264598	-6.97089	1.61096e-28
CG15803	FBgn0038606	-7.00089	2.64368e-12
CG8245	FBgn0033031	-7.02506	6.07721e-18
PIP5K59B	FBgn0034789	-7.04684	2.49722e-58
CG13937	FBgn0035287	-7.05726	4.61238e-21
Rab26	FBgn0086913	-7.06618	3.48343e-15
CG1090	FBgn0037238	-7.07236	3.27595e-29
CG12484	FBgn0086604	-7.08071	7.4986e-13
Slob	FBgn0264087	-7.09148	6.62698e-17
CG42732	FBgn0261698	-7.0976	2.22772e-10
Dscam2	FBgn0263218	-7.11393	9.81256e-41
CG42492	FBgn0259994	-7.13324	1.40402e-46
CG15203	FBgn0030261	-7.19018	9.79071e-23
CG6329	FBgn0033872	-7.20552	1.32907e-29
CG42534	FBgn0260487	-7.20704	4.05883e-11
CG14762	FBgn0033250	-7.22787	1.87913e-22
CG15270	FBgn0028879	-7.28323	2.35302e-14
kek4	FBgn0032484	-7.29057	1.21292e-13
CG3168	FBgn0029896	-7.34727	2.62149e-41
CG43693	FBgn0263776	-7.36604	1.35569e-25
CG4596	FBgn0037849	-7.40393	4.66645e-23
VhaM9.7-a	FBgn0035521	-7.4582	1.04132e-15
Toll-6	FBgn0036494	-7.509	3.63781e-27
dpr8	FBgn0052600	-7.57407	2.63285e-17
CG5399	FBgn0038353	-7.58347	1.48334e-10
htl	FBgn0010389	-7.5865	2.00318e-22
CG10479	FBgn0035656	-7.64527	5.92764e-11
Slc45-1	FBgn0035968	-7.80787	1.05493e-11
Pask	FBgn0034950	-7.84683	4.95917e-12
CG42795	FBgn0261928	-7.89721	1.9167e-31
Ca-alpha1D	FBgn0001991	-8.12073	7.18488e-16
nimA	FBgn0261514	-8.13496	5.53618e-16
CG6206	FBgn0027611	-8.23363	5.86304e-24
CG34354	FBgn0085383	-8.4277	3.85743e-18
NfI	FBgn0042696	-8.56464	1.69165e-15
CG9395	FBgn0032506	-8.57452	7.2286e-19
Sln	FBgn0033657	-8.74464	1.51087e-20
CG6867	FBgn0030887	-8.98432	6.76555e-22
CG42390	FBgn0259736	-9.06823	1.99043e-26
Pxn	FBgn0011828	-9.09214	7.92929e-19
