# Supplementary material for: A switch in transcription and cell fate governs the onset of an epigenetically-deregulated tumor in Drosophila
Source: eLife. 2018 Mar 21;7:e32697. doi: 10.7554/eLife.32697 (PMC5862528; doi:10.7554/eLife.32697)
Supplement: Figure 1—source data 2. [file elife-32697-fig1-data2.xlsx]

## Sheet: GO terms_UPregulated
type	description	GO	C	O	E	R	rawP	adjP
mf	sequ.-spec. DNA binding TF activity	GO:0003700	433	49	9.3	5.27	1.88e-22	2.14e-20
mf	nucleic acid binding TF activity	GO:0001071	433	49	9.3	5.27	1.88e-22	2.14e-20
mf	sequ.-spec. DNA binding	GO:0043565	289	34	6.21	5.48	3.28e-16	2.49e-14
bp	transcription, DNA-dependent	GO:0006351	893	61	19.62	3.11	3.39e-16	1.34e-13
bp	RNA biosynthetic process	GO:0032774	895	61	19.66	3.1	3.77e-16	1.34e-13
bp	regulation of RNA biosynthetic process	GO:2001141	821	58	18.03	3.22	4.85e-16	1.34e-13
bp	regulation of transcription, DNA-dependent	GO:0006355	821	58	18.03	3.22	4.85e-16	1.34e-13
bp	nucleobase-containing compound biosynthetic process	GO:0034654	1030	65	22.62	2.87	1.39e-15	3.07e-13
bp	nucleic acid metabolic process	GO:0090304	1701	86	37.36	2.3	5.29e-15	6.62e-13
bp	nucleobase-containing compound metabolic process	GO:0006139	1969	94	43.25	2.17	5.42e-15	6.62e-13
bp	nitrogen compound metabolic process	GO:0006807	2392	106	52.54	2.02	5.55e-15	6.62e-13
bp	regulation of macromolecule biosynthetic process	GO:0010556	895	59	19.66	3	6e-15	6.62e-13
bp	regulation of cellular macromolecule biosynthetic process	GO:2000112	895	59	19.66	3	6e-15	6.62e-13
mf	DNA binding	GO:0003677	790	54	16.97	3.18	9.35e-15	5.33e-13
bp	cellular nitrogen compound metabolic process	GO:0034641	2125	98	46.68	2.1	9.57e-15	9.6e-13
bp	aromatic compound biosynthetic process	GO:0019438	1080	65	23.72	2.74	1.4e-14	1.29e-12
bp	regulation of RNA metabolic process	GO:0051252	888	58	19.51	2.97	1.64e-14	1.39e-12
bp	cellular aromatic compound metabolic process	GO:0006725	2044	95	44.9	2.12	2e-14	1.58e-12
bp	cellular nitrogen compound biosynthetic process	GO:0044271	1128	66	24.78	2.66	3.21e-14	2.36e-12
bp	heterocycle biosynthetic process	GO:0018130	1101	65	24.18	2.69	3.52e-14	2.43e-12
bp	regulation of cellular biosynthetic process	GO:0031326	934	59	20.52	2.88	4.04e-14	2.59e-12
bp	regulation of biosynthetic process	GO:0009889	935	59	20.54	2.87	4.23e-14	2.59e-12
bp	organic cyclic compound biosynthetic process	GO:1901362	1120	65	24.6	2.64	7.92e-14	4.6e-12
bp	heterocycle metabolic process	GO:0046483	2062	94	45.29	2.08	1.03e-13	5.69e-12
bp	RNA metabolic process	GO:0016070	1374	73	30.18	2.42	1.28e-13	6.47e-12
bp	regulation of nucleobase-containing compound metabolic process	GO:0019219	959	59	21.07	2.8	1.29e-13	6.47e-12
bp	organic cyclic compound metabolic process	GO:1901360	2097	94	46.06	2.04	2.93e-13	1.41e-11
bp	regulation of nitrogen compound metabolic process	GO:0051171	996	59	21.88	2.7	6.67e-13	3.07e-11
bp	regulation of gene expression	GO:0010468	1064	60	23.37	2.57	3.36e-12	1.48e-10
bp	regulation of primary metabolic process	GO:0080090	1165	63	25.59	2.46	5.18e-12	2.2e-10
bp	genital disc development	GO:0035215	45	13	0.99	13.15	7.82e-12	3.2e-10
bp	system development	GO:0048731	2169	92	47.64	1.93	1.64e-11	6.47e-10
bp	regulation of cellular metabolic process	GO:0031323	1209	63	26.56	2.37	2.6e-11	9.9e-10
mf	binding	GO:0005488	5192	161	111.51	1.44	2.82e-11	1.29e-09
bp	regulation of macromolecule metabolic process	GO:0060255	1214	63	26.67	2.36	3.11e-11	1.14e-09
bp	digestive system development	GO:0055123	100	17	2.2	7.74	4.8e-11	1.66e-09
bp	digestive tract development	GO:0048565	100	17	2.2	7.74	4.8e-11	1.66e-09
mf	heterocyclic compound binding	GO:1901363	3012	111	64.69	1.72	5.64e-11	2.14e-09
bp	regulation of transcription from RNA Pol II promoter	GO:0006357	384	32	8.43	3.79	6.61e-11	2.21e-09
mf	organic cyclic compound binding	GO:0097159	3030	111	65.07	1.71	8.39e-11	2.73e-09
bp	imaginal disc development	GO:0007444	614	41	13.49	3.04	1.19e-10	3.86e-09
bp	sex differentiation	GO:0007548	93	16	2.04	7.83	1.5e-10	4.73e-09
mf	sequ.-spec. DNA binding RNA Pol II TF activity	GO:0000981	160	20	3.44	5.82	1.94e-10	5.53e-09
bp	genitalia development	GO:0048806	28	10	0.62	16.26	2.01e-10	6.16e-09
bp	cellular macromolecule biosynthetic process	GO:0034645	1857	80	40.79	1.96	3.51e-10	1.05e-08
bp	pattern specification process	GO:0007389	534	37	11.73	3.15	3.9e-10	1.13e-08
bp	macromolecule biosynthetic process	GO:0009059	1863	80	40.92	1.95	4.12e-10	1.17e-08
bp	regulation of metabolic process	GO:0019222	1366	65	30.01	2.17	5.73e-10	1.58e-08
cc	nucleus	GO:0005634	1897	80	42.76	1.87	1.65e-09	2.19e-07
cc	cell part	GO:0044464	5610	165	126.44	1.3	7.13e-09	3.16e-07
cc	cell	GO:0005623	5610	165	126.44	1.3	7.13e-09	3.16e-07
mf	ion binding	GO:0043167	2342	87	50.3	1.73	2.21e-08	5.6e-07
mf	RNA Pol II distal enhancer sequ.-spec. DNA binding TF activity	GO:0003705	52	10	1.12	8.95	1.24e-07	2.76e-06
mf	anion binding	GO:0043168	989	47	21.24	2.21	1.33e-07	2.76e-06
cc	organelle	GO:0043226	3816	123	86.01	1.43	1.4e-07	4.65e-06
cc	intracellular part	GO:0044424	4792	144	108	1.33	2.38e-07	5.65e-06
cc	intracellular organelle	GO:0043229	3808	122	85.83	1.42	2.55e-07	5.65e-06
cc	intracellular	GO:0005622	5098	150	114.9	1.31	3.44e-07	6.54e-06
mf	transcription regulatory region DNA binding	GO:0044212	89	12	1.91	6.28	4e-07	7.02e-06
mf	regulatory region DNA binding	GO:0000975	90	12	1.93	6.21	4.53e-07	7.02e-06
mf	regulatory region nucleic acid binding	GO:0001067	90	12	1.93	6.21	4.53e-07	7.02e-06
mf	small molecule binding	GO:0036094	1337	56	28.71	1.95	4.62e-07	7.02e-06
mf	RNA Pol II regulatory region sequ.-spec. DNA binding	GO:0000977	47	9	1.01	8.92	5.58e-07	7.95e-06
mf	nucleic acid binding	GO:0003676	1896	71	40.72	1.74	6.46e-07	8.66e-06
cc	pre-replicative complex	GO:0005656	9	5	0.2	24.65	6.49e-07	1.08e-05
mf	RNA Pol II regulatory region DNA binding	GO:0001012	49	9	1.05	8.55	8.1e-07	1.03e-05
mf	transcription regulatory region sequ.-spec. DNA binding	GO:0000976	71	10	1.52	6.56	2.52e-06	3.02e-05
cc	cytoskeleton	GO:0005856	591	32	13.32	2.4	2.95e-06	4.36e-05
cc	cytoskeletal part	GO:0044430	540	30	12.17	2.46	3.74e-06	4.97e-05
mf	3'-5' DNA helicase activity	GO:0043138	14	5	0.3	16.63	7.48e-06	8.53e-05
mf	ATP binding	GO:0005524	649	32	13.94	2.3	8.53e-06	9.01e-05
cc	intracellular membrane-bounded organelle	GO:0043231	3097	100	69.8	1.43	8.58e-06	9.96e-05
mf	adenyl ribonucleotide binding	GO:0032559	650	32	13.96	2.29	8.81e-06	9.01e-05
cc	membrane-bounded organelle	GO:0043227	3100	100	69.87	1.43	8.99e-06	9.96e-05
mf	adenyl nucleotide binding	GO:0030554	651	32	13.98	2.29	9.09e-06	9.01e-05
mf	ribonucleoside binding	GO:0032549	812	37	17.44	2.12	9.55e-06	9.07e-05
mf	nucleoside binding	GO:0001882	814	37	17.48	2.12	1.01e-05	9.21e-05
mf	nucleotide binding	GO:0000166	1227	49	26.35	1.86	1.11e-05	9.37e-05
mf	nucleoside phosphate binding	GO:1901265	1227	49	26.35	1.86	1.11e-05	9.37e-05
mf	purine ribonucleoside triphosphate binding	GO:0035639	807	36	17.33	2.08	2.04e-05	0.0002
mf	purine ribonucleotide binding	GO:0032555	808	36	17.35	2.07	2.09e-05	0.0002
mf	purine nucleoside binding	GO:0001883	808	36	17.35	2.07	2.09e-05	0.0002
mf	purine ribonucleoside binding	GO:0032550	808	36	17.35	2.07	2.09e-05	0.0002
mf	purine nucleotide binding	GO:0017076	814	36	17.48	2.06	2.45e-05	0.0002
mf	ribonucleotide binding	GO:0032553	819	36	17.59	2.05	2.79e-05	0.0002
mf	RNA Pol II distal enhancer sequ.-spec. DNA binding	GO:0000980	18	5	0.39	12.93	2.98e-05	0.0002
mf	enhancer sequ.-spec. DNA binding	GO:0001158	19	5	0.41	12.25	3.98e-05	0.0003
mf	enhancer binding	GO:0035326	19	5	0.41	12.25	3.98e-05	0.0003
mf	RNA Pol II core prom. prox. region sequ.-spec. DNA binding TF activity	GO:0000982	62	8	1.33	6.01	4.99e-05	0.0003
mf	RNA Pol II core prom. prox. region sequ.-spec. DNA binding TF activity involved in negative regulation of transcription	GO:0001078	21	5	0.45	11.09	6.72e-05	0.0004
mf	RNA Pol II transcription regulatory region sequ.-spec. DNA binding TF activity involved in negative regulation of transcription	GO:0001227	21	5	0.45	11.09	6.72e-05	0.0004
mf	helicase activity	GO:0004386	111	10	2.38	4.19	0.0001	0.0005
cc	myosin complex	GO:0016459	27	5	0.61	8.22	0.0003	0.0031
cc	myosin II complex	GO:0016460	8	3	0.18	16.64	0.0006	0.0053
cc	integrin complex	GO:0008305	8	3	0.18	16.64	0.0006	0.0053

## Sheet: GO terms_DOWNregulated
type	description	GO	C	O	E	R	rawP	adjP
bp	single organism signaling	GO:0044700	1590	247	106.98	2.31	7.07e-42	5.7e-39
bp	signaling	GO:0023052	1590	247	106.98	2.31	7.07e-42	5.7e-39
bp	cell communication	GO:0007154	1626	250	109.4	2.29	1.18e-41	6.34e-39
cc	plasma membrane	GO:0005886	612	133	42.7	3.11	5.57e-35	1.02e-32
bp	biological regulation	GO:0065007	3052	351	205.34	1.71	1.65e-32	6.65e-30
cc	cell periphery	GO:0071944	727	141	50.72	2.78	1.83e-31	1.67e-29
bp	signal transduction	GO:0007165	1228	190	82.62	2.3	1.01e-30	3.26e-28
bp	response to stimulus	GO:0050896	2599	310	174.87	1.77	2.08e-30	5.59e-28
bp	regulation of cellular process	GO:0050794	2616	309	176.01	1.76	1.86e-29	4.29e-27
bp	neuron differentiation	GO:0030182	565	116	38.01	3.05	4.74e-29	9.56e-27
bp	generation of neurons	GO:0048699	629	123	42.32	2.91	9.9e-29	1.77e-26
bp	regulation of bp	GO:0050789	2803	321	188.59	1.7	2.48e-28	4e-26
bp	neuron development	GO:0048666	493	102	33.17	3.08	8.64e-26	1.27e-23
bp	axonogenesis	GO:0007409	288	74	19.38	3.82	8.02e-25	1.02e-22
bp	taxis	GO:0042330	274	72	18.44	3.91	8.26e-25	1.02e-22
bp	single-organism process	GO:0044699	4593	440	309.03	1.42	4.34e-24	5e-22
bp	anatomical structure formation involved in morphogenesis	GO:0048646	1330	184	89.49	2.06	1.55e-23	1.67e-21
cc	membrane	GO:0016020	2198	263	153.36	1.71	2.23e-23	1.36e-21
bp	chemotaxis	GO:0006935	222	61	14.94	4.08	3.09e-22	3.12e-20
bp	cell surface receptor signaling pathway	GO:0007166	687	117	46.22	2.53	6.64e-22	6.3e-20
bp	response to external stimulus	GO:0009605	432	88	29.07	3.03	8.54e-22	7.65e-20
bp	cellular response to stimulus	GO:0051716	1541	198	103.68	1.91	1.79e-21	1.52e-19
bp	neuron projection morphogenesis	GO:0048812	398	83	26.78	3.1	2.84e-21	2.29e-19
bp	neuron projection development	GO:0031175	399	83	26.85	3.09	3.37e-21	2.59e-19
bp	multicellular organismal signaling	GO:0035637	285	68	19.18	3.55	6.42e-21	4.5e-19
bp	transmission of nerve impulse	GO:0019226	285	68	19.18	3.55	6.42e-21	4.5e-19
bp	synaptic transmission	GO:0007268	280	67	18.84	3.56	1.07e-20	7.19e-19
bp	cell projection morphogenesis	GO:0048858	433	86	29.13	2.95	1.5e-20	9.68e-19
bp	cell projection organization	GO:0030030	494	93	33.24	2.8	1.73e-20	1.01e-18
bp	cell morphogenesis involved in differentiation	GO:0000904	434	86	29.2	2.95	1.75e-20	1.01e-18
bp	cell part morphogenesis	GO:0032990	434	86	29.2	2.95	1.75e-20	1.01e-18
bp	cell morphogenesis involved in neuron differentiation	GO:0048667	402	81	27.05	2.99	8.56e-20	4.76e-18
bp	system development	GO:0048731	2169	246	145.93	1.69	1.35e-19	7.26e-18
bp	axon guidance	GO:0007411	213	56	14.33	3.91	1.68e-19	8.74e-18
bp	organ development	GO:0048513	1343	175	90.36	1.94	2.09e-19	1.05e-17
bp	system process	GO:0003008	775	120	52.14	2.3	6.13e-19	3e-17
bp	nervous system development	GO:0007399	1369	175	92.11	1.9	1.62e-18	7.69e-17
bp	locomotion	GO:0040011	507	90	34.11	2.64	4.28e-18	1.97e-16
bp	anatomical structure morphogenesis	GO:0009653	1635	197	110.01	1.79	4.5e-18	2.02e-16
bp	neurological system process	GO:0050877	729	113	49.05	2.3	7.18e-18	3.13e-16
bp	organ morphogenesis	GO:0009887	732	112	49.25	2.27	2.78e-17	1.18e-15
bp	cell morphogenesis	GO:0000902	571	95	38.42	2.47	4.06e-17	1.68e-15
bp	cell-cell signaling	GO:0007267	508	88	34.18	2.57	5.16e-17	2.08e-15
cc	synapse	GO:0045202	158	45	11.02	4.08	8.4e-17	3.84e-15
cc	synapse part	GO:0044456	123	37	8.58	4.31	7.33e-15	2.68e-13
cc	integral to membrane	GO:0016021	1198	149	83.59	1.78	1.49e-13	4.54e-12
cc	intrinsic to membrane	GO:0031224	1214	150	84.7	1.77	2.09e-13	5.46e-12
cc	plasma membrane part	GO:0044459	323	61	22.54	2.71	3.7e-13	8.46e-12
cc	extracellular region	GO:0005576	818	110	57.07	1.93	3.76e-12	7.65e-11
cc	membrane part	GO:0044425	1558	175	108.71	1.61	6.78e-12	1.24e-10
cc	neuron projection	GO:0043005	102	27	7.12	3.79	8.52e-10	1.42e-08
mf	protein binding	GO:0005515	1509	156	99.17	1.57	1.39e-09	5.84e-07
cc	intrinsic to plasma membrane	GO:0031226	212	40	14.79	2.7	5.1e-09	7.78e-08
cc	presynaptic active zone	GO:0048786	12	9	0.84	10.75	6.76e-09	9.44e-08
cc	integral to plasma membrane	GO:0005887	206	39	14.37	2.71	7.22e-09	9.44e-08
cc	ion channel complex	GO:0034702	37	15	2.58	5.81	8.51e-09	9.73e-08
cc	synaptic membrane	GO:0097060	37	15	2.58	5.81	8.51e-09	9.73e-08
cc	axon	GO:0030424	68	20	4.74	4.22	1.9e-08	2.05e-07
mf	receptor activity	GO:0004872	447	61	29.38	2.08	3.06e-08	6.43e-06
mf	cation channel activity	GO:0005261	105	24	6.9	3.48	5.36e-08	7.5e-06
mf	protein tyrosine kinase activity	GO:0004713	46	15	3.02	4.96	1.2e-07	1.26e-05
cc	cell projection	GO:0042995	184	33	12.84	2.57	3.95e-07	4.02e-06
mf	cation transmembrane transporter activity	GO:0008324	388	52	25.5	2.04	5.91e-07	4.89e-05
mf	growth factor activity	GO:0008083	28	11	1.84	5.98	6.99e-07	4.89e-05
mf	molecular transducer activity	GO:0060089	472	59	31.02	1.9	1.1e-06	5.65e-05
mf	signal transducer activity	GO:0004871	472	59	31.02	1.9	1.1e-06	5.65e-05
mf	nutrient reservoir activity	GO:0045735	5	5	0.33	15.22	1.21e-06	5.65e-05
cc	proteinaceous extracellular matrix	GO:0005578	65	17	4.54	3.75	1.41e-06	1.36e-05
mf	receptor binding	GO:0005102	188	31	12.36	2.51	1.68e-06	6.88e-05
cc	extracellular region part	GO:0044421	411	55	28.68	1.92	1.76e-06	1.61e-05
mf	ion transmembrane transporter activity	GO:0015075	581	68	38.18	1.78	1.81e-06	6.88e-05
mf	voltage-gated calcium channel activity	GO:0005245	8	6	0.53	11.41	1.97e-06	6.88e-05
mf	signaling receptor activity	GO:0038023	383	50	25.17	1.99	2.13e-06	6.88e-05
mf	voltage-gated cation channel activity	GO:0022843	31	11	2.04	5.4	2.3e-06	6.9e-05
cc	postsynaptic membrane	GO:0045211	30	11	2.09	5.26	2.81e-06	2.45e-05
mf	gated channel activity	GO:0022836	156	27	10.25	2.63	3.05e-06	8.01e-05
mf	ion gated channel activity	GO:0022839	156	27	10.25	2.63	3.05e-06	8.01e-05
mf	transmembrane signaling receptor activity	GO:0004888	347	46	22.8	2.02	3.62e-06	8.94e-05
cc	extracellular matrix	GO:0031012	92	20	6.42	3.12	3.94e-06	3.28e-05
cc	extracellular matrix part	GO:0044420	16	8	1.12	7.17	4.19e-06	3.33e-05
cc	cation channel complex	GO:0034703	21	9	1.47	6.14	5.09e-06	3.88e-05
mf	voltage-gated ion channel activity	GO:0005244	41	12	2.69	4.45	7.95e-06	0.0002
mf	voltage-gated channel activity	GO:0022832	41	12	2.69	4.45	7.95e-06	0.0002
mf	binding	GO:0005488	5192	397	341.22	1.16	9.06e-06	0.0002
mf	ion channel activity	GO:0005216	214	32	14.06	2.28	9.74e-06	0.0002
cc	cytoplasmic vesicle	GO:0031410	122	23	8.51	2.7	9.76e-06	7.14e-05
mf	growth factor receptor binding	GO:0070851	19	8	1.25	6.41	1.32e-05	0.0003
mf	channel activity	GO:0015267	228	33	14.98	2.2	1.43e-05	0.0003
mf	passive transmembrane transporter activity	GO:0022803	228	33	14.98	2.2	1.43e-05	0.0003
mf	substrate-specific channel activity	GO:0022838	219	32	14.39	2.22	1.58e-05	0.0003
cc	cytoplasmic membrane-bounded vesicle	GO:0016023	109	21	7.61	2.76	1.67e-05	0.0001
mf	transporter activity	GO:0005215	852	87	55.99	1.55	1.79e-05	0.0003
cc	presynaptic membrane	GO:0042734	10	6	0.7	8.6	1.86e-05	0.0001
mf	metal ion transmembrane transporter activity	GO:0046873	211	31	13.87	2.24	1.91e-05	0.0003
cc	apical part of cell	GO:0045177	78	17	5.44	3.12	2e-05	0.0001
mf	calcium ion transmembrane transporter activity	GO:0015085	38	11	2.5	4.4	2.14e-05	0.0003
mf	substrate-specific transmembrane transporter activity	GO:0022891	652	70	42.85	1.63	2.56e-05	0.0004
mf	substrate-specific transporter activity	GO:0022892	702	74	46.14	1.6	2.78e-05	0.0004
cc	membrane-bounded vesicle	GO:0031988	113	21	7.88	2.66	2.96e-05	0.0002
mf	transmembrane receptor protein tyrosine kinase activity	GO:0004714	21	8	1.38	5.8	3.16e-05	0.0004
cc	axon part	GO:0033267	32	10	2.23	4.48	4.02e-05	0.0002
cc	vesicle	GO:0031982	134	23	9.35	2.46	4.7e-05	0.0003
mf	transmembrane transporter activity	GO:0022857	757	77	49.75	1.55	6.45e-05	0.0008
mf	Wnt-protein binding	GO:0017147	13	6	0.85	7.02	9.08e-05	0.0012
mf	calcium ion binding	GO:0005509	210	29	13.8	2.1	0.0001	0.0012
mf	protein kinase activity	GO:0004672	265	34	17.42	1.95	0.0001	0.0012
mf	diacylglycerol binding	GO:0019992	25	8	1.64	4.87	0.0001	0.0012
cc	voltage-gated calcium channel complex	GO:0005891	5	4	0.35	11.47	0.0001	0.0005
cc	basement membrane	GO:0005604	13	6	0.91	6.61	0.0001	0.0005
cc	larval serum protein complex	GO:0005616	5	4	0.35	11.47	0.0001	0.0005
cc	cell projection part	GO:0044463	88	17	6.14	2.77	0.0001	0.0005
cc	calcium channel complex	GO:0034704	5	4	0.35	11.47	0.0001	0.0005
mf	calcium channel activity	GO:0005262	26	8	1.71	4.68	0.0002	0.002
mf	nucleic acid binding transcription factor activity	GO:0001071	433	48	28.46	1.69	0.0002	0.002
mf	divalent inorganic cation transmembrane transporter activity	GO:0072509	47	11	3.09	3.56	0.0002	0.002
mf	cyclic-nucleotide phosphodiesterase activity	GO:0004112	6	4	0.39	10.14	0.0002	0.002
cc	synaptic vesicle	GO:0008021	62	13	4.33	3.01	0.0003	0.0014
cc	collagen	GO:0005581	3	3	0.21	14.33	0.0003	0.0014
cc	neuron projection terminus	GO:0044306	27	8	1.88	4.25	0.0004	0.0018
cc	axon terminus	GO:0043679	27	8	1.88	4.25	0.0004	0.0018

## Sheet: GO terms_all DE genes
type	description	GO	C	O	E	R	rawP	adjP
bp	biological regulation	GO:0065007	3052	455	272.38	1.67	2.65e-39	3.79e-36
bp	regulation of cellular process	GO:0050794	2616	409	233.47	1.75	3.88e-39	3.79e-36
bp	regulation of bp	GO:0050789	2803	423	250.16	1.69	7.55e-37	4.92e-34
bp	signaling	GO:0023052	1590	283	141.9	1.99	9.1e-35	3.56e-32
bp	single organism signaling	GO:0044700	1590	283	141.9	1.99	9.1e-35	3.56e-32
bp	cell communication	GO:0007154	1626	287	145.12	1.98	1.21e-34	3.94e-32
bp	generation of neurons	GO:0048699	629	153	56.14	2.73	7.38e-33	2.06e-30
cc	plasma membrane	GO:0005886	612	152	56.49	2.69	1.84e-32	4.64e-30
bp	system development	GO:0048731	2169	338	193.58	1.75	2.66e-30	6.5e-28
cc	cell periphery	GO:0071944	727	165	67.11	2.46	2.82e-30	3.55e-28
bp	neuron differentiation	GO:0030182	565	137	50.43	2.72	3.37e-29	7.32e-27
bp	taxis	GO:0042330	274	89	24.45	3.64	7.19e-29	1.4e-26
bp	organ development	GO:0048513	1343	238	119.86	1.99	2.9e-28	5.15e-26
bp	anatomical structure formation involved in morphogenesis	GO:0048646	1330	236	118.7	1.99	4.36e-28	7.1e-26
bp	single-organism process	GO:0044699	4593	571	409.92	1.39	7.56e-28	1.14e-25
bp	response to stimulus	GO:0050896	2599	377	231.96	1.63	8.59e-28	1.2e-25
bp	axonogenesis	GO:0007409	288	89	25.7	3.46	4.44e-27	5.78e-25
bp	neuron development	GO:0048666	493	122	44	2.77	7.56e-27	9.23e-25
bp	signal transduction	GO:0007165	1228	220	109.6	2.01	1.34e-26	1.54e-24
bp	chemotaxis	GO:0006935	222	76	19.81	3.84	2.05e-26	2.23e-24
bp	nervous system development	GO:0007399	1369	235	122.18	1.92	8.78e-26	9.03e-24
bp	response to external stimulus	GO:0009605	432	108	38.56	2.8	3.55e-24	3.47e-22
bp	locomotion	GO:0040011	507	119	45.25	2.63	5.05e-24	4.7e-22
bp	cell projection organization	GO:0030030	494	116	44.09	2.63	1.93e-23	1.71e-21
bp	axon guidance	GO:0007411	213	70	19.01	3.68	3.27e-23	2.78e-21
bp	neuron projection morphogenesis	GO:0048812	398	101	35.52	2.84	3.59e-23	2.92e-21
bp	neuron projection development	GO:0031175	399	101	35.61	2.84	4.42e-23	3.45e-21
bp	anatomical structure morphogenesis	GO:0009653	1635	257	145.92	1.76	1.71e-22	1.29e-20
bp	multicellular organismal development	GO:0007275	2763	376	246.59	1.52	5.24e-22	3.79e-20
bp	organ morphogenesis	GO:0009887	732	146	65.33	2.23	7.13e-22	4.98e-20
bp	cell projection morphogenesis	GO:0048858	433	104	38.64	2.69	7.46e-22	5.03e-20
bp	cell part morphogenesis	GO:0032990	434	104	38.73	2.69	9.01e-22	5.68e-20
bp	cell morphogenesis involved in differentiation	GO:0000904	434	104	38.73	2.69	9.01e-22	5.68e-20
bp	cell morphogenesis involved in neuron differentiation	GO:0048667	402	99	35.88	2.76	1.11e-21	6.78e-20
bp	neurogenesis	GO:0022008	1161	198	103.62	1.91	4.44e-21	2.63e-19
bp	cellular response to stimulus	GO:0051716	1541	241	137.53	1.75	1.24e-20	7.13e-19
bp	tissue development	GO:0009888	609	125	54.35	2.3	8.03e-20	4.48e-18
bp	cell development	GO:0048468	1139	191	101.65	1.88	1.91e-19	1.04e-17
bp	cell surface receptor signaling pathway	GO:0007166	687	134	61.31	2.19	3.5e-19	1.85e-17
bp	single-multicellular organism process	GO:0044707	3785	466	337.8	1.38	4.3e-19	2.21e-17
bp	cell morphogenesis	GO:0000902	571	118	50.96	2.32	5.62e-19	2.82e-17
mf	sequ.-spec. DNA binding TF activity	GO:0003700	433	97	37.76	2.57	7.09e-19	1.81e-16
mf	nucleic acid binding TF activity	GO:0001071	433	97	37.76	2.57	7.09e-19	1.81e-16
bp	cell differentiation	GO:0030154	1931	277	172.34	1.61	2.19e-18	1.04e-16
cc	membrane	GO:0016020	2198	304	202.9	1.5	1.85e-16	1.55e-14
cc	synapse	GO:0045202	158	49	14.59	3.36	6.46e-15	4.07e-13
mf	binding	GO:0005488	5192	558	452.73	1.23	4.54e-13	5.95e-11
mf	sequ.-spec. DNA binding	GO:0043565	289	65	25.2	2.58	4.67e-13	5.95e-11
cc	synapse part	GO:0044456	123	39	11.35	3.43	1.8e-12	9.07e-11
mf	protein binding	GO:0005515	1509	206	131.58	1.57	3.35e-12	3.42e-10
cc	plasma membrane part	GO:0044459	323	70	29.82	2.35	5.08e-12	2.13e-10
cc	extracellular region	GO:0005576	818	128	75.51	1.7	4.87e-10	1.75e-08
mf	sequ.-spec. DNA binding RNA Pol II TF activity	GO:0000981	160	40	13.95	2.87	5.91e-10	4.62e-08
mf	RNA Pol II distal enhancer sequ.-spec. DNA binding TF activity	GO:0003705	52	21	4.53	4.63	6.34e-10	4.62e-08
cc	integral to membrane	GO:0016021	1198	171	110.59	1.55	6.82e-10	2.15e-08
cc	intrinsic to membrane	GO:0031224	1214	172	112.07	1.53	1.08e-09	3.02e-08
cc	intrinsic to plasma membrane	GO:0031226	212	46	19.57	2.35	2.46e-08	6.2e-07
mf	receptor binding	GO:0005102	188	41	16.39	2.5	2.66e-08	1.7e-06
cc	integral to plasma membrane	GO:0005887	206	45	19.02	2.37	2.82e-08	6.46e-07
cc	synaptic membrane	GO:0097060	37	16	3.42	4.68	4.85e-08	9.4e-07
cc	ion channel complex	GO:0034702	37	16	3.42	4.68	4.85e-08	9.4e-07
cc	membrane part	GO:0044425	1558	202	143.82	1.4	5.23e-08	9.41e-07
cc	presynaptic active zone	GO:0048786	12	9	1.11	8.12	7.97e-08	1.33e-06
cc	neuron projection	GO:0043005	102	28	9.42	2.97	8.45e-08	1.33e-06
mf	cation channel activity	GO:0005261	105	27	9.16	2.95	1.99e-07	1.13e-05
mf	ion binding	GO:0043167	2342	267	204.22	1.31	2.74e-07	1.4e-05
cc	axon	GO:0030424	68	21	6.28	3.35	4.1e-07	6.08e-06
mf	protein tyrosine kinase activity	GO:0004713	46	16	4.01	3.99	7.95e-07	3.43e-05
mf	receptor activity	GO:0004872	447	70	38.98	1.8	8.08e-07	3.43e-05
cc	proteinaceous extracellular matrix	GO:0005578	65	20	6	3.33	8.25e-07	1.16e-05
mf	growth factor receptor binding	GO:0070851	19	10	1.66	6.04	1.08e-06	4.24e-05
mf	growth factor activity	GO:0008083	28	12	2.44	4.91	1.47e-06	5.36e-05
mf	ion transmembrane transporter activity	GO:0015075	581	84	50.66	1.66	1.93e-06	6.56e-05
cc	extracellular matrix	GO:0031012	92	24	8.49	2.83	1.93e-06	2.56e-05
cc	extracellular region part	GO:0044421	411	67	37.94	1.77	2.24e-06	2.82e-05
mf	cation transmembrane transporter activity	GO:0008324	388	61	33.83	1.8	3.68e-06	0.0001
cc	apical part of cell	GO:0045177	78	21	7.2	2.92	4.88e-06	5.86e-05
mf	nutrient reservoir activity	GO:0045735	5	5	0.44	11.47	4.99e-06	0.0001
cc	postsynaptic membrane	GO:0045211	30	12	2.77	4.33	6.39e-06	7.32e-05
mf	amino acid transmembrane transporter activity	GO:0015171	54	16	4.71	3.4	8.67e-06	0.0002
mf	voltage-gated calcium channel activity	GO:0005245	8	6	0.7	8.6	1.04e-05	0.0003
mf	epidermal growth factor receptor binding	GO:0005154	8	6	0.7	8.6	1.04e-05	0.0003
mf	identical protein binding	GO:0042802	80	20	6.98	2.87	1.19e-05	0.0003
mf	heparin binding	GO:0008201	12	7	1.05	6.69	2.01e-05	0.0005
mf	anion transmembrane transporter activity	GO:0008509	177	33	15.43	2.14	2.15e-05	0.0005
mf	small molecule binding	GO:0036094	1337	158	116.58	1.36	2.26e-05	0.0005
mf	diacylglycerol binding	GO:0019992	25	10	2.18	4.59	2.35e-05	0.0005
cc	cell surface	GO:0009986	24	10	2.22	4.51	2.51e-05	0.0003
cc	cell projection	GO:0042995	184	35	16.99	2.06	2.56e-05	0.0003
mf	calcium ion binding	GO:0005509	210	37	18.31	2.02	2.59e-05	0.0005
mf	metal ion transmembrane transporter activity	GO:0046873	211	37	18.4	2.01	2.89e-05	0.0005
mf	substrate-specific transmembrane transporter activity	GO:0022891	652	87	56.85	1.53	3.11e-05	0.0006
cc	extracellular matrix part	GO:0044420	16	8	1.48	5.42	3.35e-05	0.0003
mf	voltage-gated cation channel activity	GO:0022843	31	11	2.7	4.07	3.46e-05	0.0006
cc	cytoplasmic vesicle	GO:0031410	122	26	11.26	2.31	3.8e-05	0.0004
mf	ion channel activity	GO:0005216	214	37	18.66	1.98	3.97e-05	0.0007
mf	Wnt-protein binding	GO:0017147	13	7	1.13	6.18	4.02e-05	0.0007
mf	DNA binding	GO:0003677	790	101	68.89	1.47	4.19e-05	0.0007
cc	cytoplasmic membrane-bounded vesicle	GO:0016023	109	24	10.06	2.39	4.3e-05	0.0004
mf	lipid binding	GO:0008289	191	34	16.65	2.04	4.4e-05	0.0007
cc	cation channel complex	GO:0034703	21	9	1.94	4.64	4.94e-05	0.0004
mf	substrate-specific transporter activity	GO:0022892	702	91	61.21	1.49	6.16e-05	0.0009
mf	passive transmembrane transporter activity	GO:0022803	228	38	19.88	1.91	7.14e-05	0.001
mf	channel activity	GO:0015267	228	38	19.88	1.91	7.14e-05	0.001
cc	vesicle	GO:0031982	134	27	12.37	2.18	7.63e-05	0.0007
mf	nucleoside phosphate binding	GO:1901265	1227	144	106.99	1.35	7.84e-05	0.001
cc	membrane-bounded vesicle	GO:0031988	113	24	10.43	2.3	7.92e-05	0.0007
cc	axon part	GO:0033267	32	11	2.95	3.72	8.16e-05	0.0007
cc	presynaptic membrane	GO:0042734	10	6	0.92	6.5	9.22e-05	0.0007
mf	anion binding	GO:0043168	989	119	86.24	1.38	0.0001	0.001
mf	cell adhesion molecule binding	GO:0050839	24	9	2.09	4.3	0.0001	0.001
mf	voltage-gated channel activity	GO:0022832	41	12	3.58	3.36	0.0001	0.001
cc	larval serum protein complex	GO:0005616	5	4	0.46	8.67	0.0003	0.0022
cc	voltage-gated calcium channel complex	GO:0005891	5	4	0.46	8.67	0.0003	0.0022
cc	calcium channel complex	GO:0034704	5	4	0.46	8.67	0.0003	0.0022
cc	cell cortex part	GO:0044448	56	14	5.17	2.71	0.0004	0.0028
cc	pre-replicative complex	GO:0005656	9	5	0.83	6.02	0.0006	0.0039
cc	basement membrane	GO:0005604	13	6	1.2	5	0.0006	0.0039
cc	cell-substrate adherens junction	GO:0005924	28	9	2.58	3.48	0.0006	0.0039
cc	collagen	GO:0005581	3	3	0.28	10.83	0.0008	0.005
