# Supplementary material for: A switch in transcription and cell fate governs the onset of an epigenetically-deregulated tumor in Drosophila
Source: eLife. 2018 Mar 21;7:e32697. doi: 10.7554/eLife.32697 (PMC5862528; doi:10.7554/eLife.32697)
Supplement: Figure 1—source data 3. [file elife-32697-fig1-data3.xlsx]

## Sheet: 83 samples
GSM#	Name	LibraryName (SRA)	Run (SRA)	Experiment (SRA)	SRAStudy (SRA)	Sample (SRA)	SampleName (SRA)	Reference
GSM451803	E12_16 (1)	E12-16_combined_RNAseq_1, 2	SRR030226	SRX012974	SRP001419	SRS007220	GSM451803	Graveley BR, et al. (2011). PMID: 21179090
GSM451803	E12_16 (2)	E12-16_combined_RNAseq_1, 2	SRR030227	SRX012974	SRP001419	SRS007220	GSM451803
GSM451806	E0_4 (1)	E0-4_combined_RNAseq_1,2	SRR030232	SRX012977	SRP001419	SRS007223	GSM451806
GSM451806	E0_4 (2)	E0-4_combined_RNAseq_1,2	SRR030233	SRX012977	SRP001419	SRS007223	GSM451806
GSM451807	E16_20 (1)	E16-20_combined_RNAseq_1,2	SRR030234	SRX012978	SRP001419	SRS007224	GSM451807
GSM451807	E16_20 (2)	E16-20_combined_RNAseq_1,2	SRR030235	SRX012978	SRP001419	SRS007224	GSM451807
GSM451808	E8_12 (1)	E8-12_combined_RNAseq_1,2	SRR030236	SRX012979	SRP001419	SRS007225	GSM451808
GSM451808	E8_12 (2)	E8-12_combined_RNAseq_1,2	SRR030237	SRX012979	SRP001419	SRS007225	GSM451808
GSM451809	E4_8 (1)	E4-8_combined_RNAseq_1,2	SRR030238	SRX012980	SRP001419	SRS007226	GSM451809
GSM451809	E4_8 (2)	E4-8_combined_RNAseq_1,2	SRR030239	SRX012980	SRP001419	SRS007226	GSM451809
GSM451810	E20_24 (1)	E20-24_combined_RNAseq_1, 2	SRR030240	SRX012981	SRP001419	SRS007227	GSM451810
GSM451810	E20_24 (2)	E20-24_combined_RNAseq_1, 2	SRR030241	SRX012981	SRP001419	SRS007227	GSM451810
GSM451811	L1 (1)	L1_combined_RNAseq_1,2	SRR030242	SRX012982	SRP001419	SRS007228	GSM451811
GSM451811	L1 (2)	L1_combined_RNAseq_1,2	SRR030243	SRX012982	SRP001419	SRS007228	GSM451811
GSM451812	L3 (1)	L3_combined_RNAseq_1,2	SRR030244	SRX012983	SRP001419	SRS007229	GSM451812
GSM451812	L3 (2)	L3_combined_RNAseq_1,2	SRR030245	SRX012983	SRP001419	SRS007229	GSM451812
GSM451813	Pupae (1)	Pupae_combined_RNAseq_1,2	SRR030246	SRX012984	SRP001419	SRS007230	GSM451813
GSM451813	Pupae (2)	Pupae_combined_RNAseq_1,2	SRR030247	SRX012984	SRP001419	SRS007230	GSM451813
GSM453867	L2 (1)	L2_combined_RNAseq_1, 2	SRR030248	SRX012985	SRP001419	SRS007231	GSM453867
GSM453867	L2 (2)	L2_combined_RNAseq_1, 2	SRR030249	SRX012985	SRP001419	SRS007231	GSM453867
GSM424750	bam mut ovaries (1)	Bam mutant ovaries	SRR032308	SRX014986	SRP001566	SRS009407	GSM424750	Gan Q., et al. (2010). PMID: 20440302
GSM424750	bam mut ovaries (2)	Bam mutant ovaries	SRR032309	SRX014986	SRP001566	SRS009407	GSM424750
GSM424751	wt ovaries (1)	Wild type ovaries	SRR032310	SRX014987	SRP001566	SRS009408	GSM424751
GSM424751	wt ovaries (2)	Wild type ovaries	SRR032311	SRX014987	SRP001566	SRS009408	GSM424751
GSM424751	wt ovaries (3)	Wild type ovaries	SRR032312	SRX014987	SRP001566	SRS009408	GSM424751
GSM424751	wt ovaries (4)	Wild type ovaries	SRR032313	SRX014987	SRP001566	SRS009408	GSM424751
GSM1245025	wt adult heads (1)	GSM1245025: w- adult heads_replicate 1	SRR1013349	SRX365378	SRP031477	SRS491752	GSM1245025	Jüschke C., et al. (2013). PMID: 24289286
GSM1245026	wt adult heads (2)	GSM1245026: w- adult heads_replicate 2	SRR1013350	SRX365379	SRP031477	SRS491753	GSM1245026
GSM1245027	wt adult heads (3)	GSM1245027: w- adult heads_replicate 3	SRR1013351	SRX365380	SRP031477	SRS491754	GSM1245027
GSM1245028	brat mut adult heads (1)	GSM1245028: brat adult heads_replicate 1	SRR1013352	SRX365381	SRP031477	SRS491755	GSM1245028
GSM1245029	brat mut adult heads (2)	GSM1245029: brat adult heads_replicate 2	SRR1013353	SRX365382	SRP031477	SRS491756	GSM1245029
GSM1245030	brat mut adult heads (3)	GSM1245030: brat adult heads_replicate 3	SRR1013354	SRX365383	SRP031477	SRS491757	GSM1245030
GSM1288752	neuroblasts L wt (1)	GSM1288752: wild type central brain larval neuroblasts 1	SRR1048346	SRX390971	SRP033877	SRS514358	GSM1288752
GSM1288753	neuroblasts L wt (2)	GSM1288753: wild type central brain larval neuroblasts 2	SRR1048347	SRX390972	SRP033877	SRS514359	GSM1288753
GSM1425356	wt larval brain RAL208	GSM1425356: Larval_brain_WT_RAL-208	SRR1505798	SRX645199	SRP044038	SRS653385	GSM1425356	Potier D., et al. (2014). PMID: 25533349
GSM1425357	wt larval brain CantonS	GSM1425357: Larval_brain_WT_cs	SRR1505799	SRX645200	SRP044038	SRS653387	GSM1425357
GSM1425358	wing disc wt RAL208	GSM1425358: wing_imaginal_disc_WT_RAL-208	SRR1505800	SRX645201	SRP044038	SRS653386	GSM1425358
GSM1425360	wing disc wt CantonS	GSM1425360: wing_imaginal_disc_WT_cs	SRR1505802	SRX645203	SRP044038	SRS653389	GSM1425360
GSM1425366	eye_ant disc sensG4GFP	GSM1425366: eye-antennal-imaginal-disc_sens-Gal4_x_UAS-GFP	SRR1505808	SRX645209	SRP044038	SRS653395	GSM1425366
GSM1425367	eye_ant disc gmrG4GFP	GSM1425367: eye-antennal-imaginal-disc_GMR-Gal4_x_UAS-GFP	SRR1505809	SRX645210	SRP044038	SRS653396	GSM1425367
GSM1425368	eye_ant disc eyaG4neg (1)	GSM1425368: eye-antennal-imaginal-disc_eya-Gal4_x_UAS-GFP_GFP-negative-cells	SRR1505810	SRX645211	SRP044038	SRS653397	GSM1425368
GSM1425369	eye_ant disc gmrG4neg (1)	GSM1425369: eye-antennal-imaginal-disc_GMR-Gal4_x_UAS-GFP_GFP-negative-cells	SRR1505811	SRX645212	SRP044038	SRS653398	GSM1425369
GSM1425370	eye_ant disc gmrG4neg (2)	GSM1425370: eye-antennal-imaginal-disc_GMR-Gal4_x_UAS-GFP_GFP-negative-cells2	SRR1505812	SRX645213	SRP044038	SRS653399	GSM1425370
GSM1425371	eye_ant disc sensG4neg (1)	GSM1425371: eye-antennal-imaginal-disc_sens-Gal4_x_UAS-GFP_GFP-negative-cells	SRR1505813	SRX645214	SRP044038	SRS653400	GSM1425371
GSM1425372	eye_ant disc chpG4neg (1)	GSM1425372: eye-antennal-imaginal-disc_chp-Gal4_x_UAS-GFP_GFP-negative-cells	SRR1505814	SRX645215	SRP044038	SRS653403	GSM1425372
GSM1425373	eye_ant disc gmrG4pos (1)	GSM1425373: eye-antennal-imaginal-disc_GMR-Gal4_x_UAS-GFP_GFP-positive-cells	SRR1505815	SRX645216	SRP044038	SRS653401	GSM1425373
GSM1425374	eye_ant disc gmrG4pos (2)	GSM1425374: eye-antennal-imaginal-disc_GMR-Gal4_x_UAS-GFP_GFP-positive-cells2	SRR1505816	SRX645217	SRP044038	SRS653402	GSM1425374
GSM1425375	eye_ant disc sensG4pos (1)	GSM1425375: eye-antennal-imaginal-disc_sens-Gal4_x_UAS-GFP_GFP-positive-cells	SRR1505817	SRX645218	SRP044038	SRS653404	GSM1425375
GSM1425376	eye_ant disc chpG4pos (1)	GSM1425376: eye-antennal-imaginal-disc_chp-Gal4_x_UAS-GFP_GFP-positive-cells	SRR1505818	SRX645219	SRP044038	SRS653405	GSM1425376
GSM1425433	eye_ant disc eyaG4pos (1)	GSM1425433: eye-antennal-imaginal-disc_eya-Gal4_x_UAS-GFP_GFP-positive-cells	SRR1505875	SRX645276	SRP044038	SRS653462	GSM1425433
GSM1528823	eye_ant disc eyaG4pos (1)	GSM1528823: eye-antennal-imaginal-disc_eya-Gal4_x_UAS-GFP_GFP-positive-cells_2	SRR1617588	SRX737171	SRP044038	SRS725069	GSM1528823
GSM949245	neuroblasts wt (1)	GSM949245: wild type neuroblast 1	SRR513583	SRX154748	SRP013767	SRS346096	GSM949245	Berger, C. et al. (2012). PMID: 22884370
GSM949246	neuroblasts wt (2)	GSM949246: wild type neuroblast 2 (tech. Repl. 1)	SRR513584	SRX154749	SRP013767	SRS346097	GSM949246
GSM949247	neuroblasts wt (2)	GSM949247: wild type neuroblast 2 (tech. Repl. 2)	SRR513585	SRX154750	SRP013767	SRS346098	GSM949247
GSM949248	neuroblasts wt (3)	GSM949248: wild type neuroblast 3 (tech. Repl. 1)	SRR513586	SRX154751	SRP013767	SRS346099	GSM949248
GSM949249	neuroblasts wt (3)	GSM949249: wild type neuroblast 3 (tech. Repl. 2)	SRR513587	SRX154752	SRP013767	SRS346100	GSM949249
GSM949250	neurons wt (1)	GSM949250: wild type neuron 1 (tech. Repl. 1)	SRR513588	SRX154753	SRP013767	SRS346101	GSM949250
GSM949251	neurons wt (1)	GSM949251: wild type neuron 1 (tech. Repl. 2)	SRR513589	SRX154754	SRP013767	SRS346102	GSM949251
GSM949252	neurons wt (2)	GSM949252: wild type neuron 2	SRR513590	SRX154755	SRP013767	SRS346103	GSM949252
GSM978987	eye_ant disc wt CantonS	GSM978987: eye-antennal_imaginal_disc_wild-type [CantonS]	SRR530653	SRX172469	SRP014636	SRS352534	GSM978987	Naval-Sánchez M., et al. (2013). PMID: 23070853
GSM978988	eye_ant disc wt RAL208	GSM978988: eye-antennal_imaginal_disc_wild-type [RAL-208]	SRR530654	SRX172470	SRP014636	SRS352535	GSM978988
GSM978989	eye_ant disc wt gl60j (1)	GSM978989: eye-antennal_imaginal_disc_gl[60j]_rep1	SRR530655	SRX172471	SRP014636	SRS352536	GSM978989
GSM978990	eye_ant disc wt gl60j (2)	GSM978990: eye-antennal_imaginal_disc_gl[60j]_rep2	SRR530656	SRX172472	SRP014636	SRS352537	GSM978990
GSM1123629	OSS cell line (1)	GSM1123629: OSS replicate 1	SRR827727	SRX265593	SRP021103	SRS413279	GSM1123629	Czech B., et al. (2013). PMID: 23665227
GSM1123630	OSS cell line (2)	GSM1123630: OSS replicate 2	SRR827728	SRX265594	SRP021103	SRS413280	GSM1123630
GSM1123631	ovary (1)	GSM1123631: ovary replicate 1	SRR827729	SRX265595	SRP021103	SRS413281	GSM1123631
GSM1123632	ovary (2)	GSM1123632: ovary replicate 2	SRR827730	SRX265596	SRP021103	SRS413282	GSM1123632
GSM1832918	eye-ant. (mutant)	GSM1832918: SRB_EA_RNA-seq; Drosophila melanogaster; RNA-Seq	SRR2128014	SRX1118807	SRP061606	SRS1014493	GSM1832918	Atkins, M. et al. (2016). PMID: 27476594
GSM1832917	eye-ant. (mutant)	GSM1832917: SRL_EA_RNA-seq; Drosophila melanogaster; RNA-Seq	SRR2128013	SRX1118806	SRP061606	SRS1014497	GSM1832917
GSM1832916	eye-ant. (mutant)	GSM1832916: SRE_EA_RNA-seq; Drosophila melanogaster; RNA-Seq	SRR2128012	SRX1118805	SRP061606	SRS1014495	GSM1832916
GSM1832915	eye-ant. (mutant)	GSM1832915: SB_EA_RNA-seq; Drosophila melanogaster; RNA-Seq	SRR2128011	SRX1118804	SRP061606	SRS1014494	GSM1832915
GSM1832914	eye-ant. (mutant)	GSM1832914: BskDN_EA_RNA-seq; Drosophila melanogaster; RNA-Seq	SRR2128010	SRX1118803	SRP061606	SRS1014498	GSM1832914
GSM1832913	wing disc (mutant)	GSM1832913: Scrib-_wing_RNA-seq; Drosophila melanogaster; RNA-Seq	SRR2128009	SRX1118802	SRP061606	SRS1014496	GSM1832913
GSM1832912	eye-ant. (mutant)	GSM1832912: RasV12_EA_RNA-seq; Drosophila melanogaster; RNA-Seq	SRR2128008	SRX1118801	SRP061606	SRS1014499	GSM1832912
GSM1832911	eye-ant. disc (control)	GSM1832911: control_EA_RNA-seq; Drosophila melanogaster; RNA-Seq	SRR2128007	SRX1118800	SRP061606	SRS1014500	GSM1832911
