# Supplementary material for: A switch in transcription and cell fate governs the onset of an epigenetically-deregulated tumor in Drosophila
Source: eLife. 2018 Mar 21;7:e32697. doi: 10.7554/eLife.32697 (PMC5862528; doi:10.7554/eLife.32697)
Supplement: Figure 1—source data 4. [file elife-32697-fig1-data4.xlsx]

## Sheet: 124 genes_clustering
FlyBase ID	Gene Name
FBgn0259938	cwo
FBgn0001170	H2.0
FBgn0016034	mael
FBgn0039283	danr
FBgn0039209	REPTOR
FBgn0037607	CG8036
FBgn0015903	apt
FBgn0003366	sev
FBgn0003415	skd
FBgn0261953	TfAP-2
FBgn0086680	vvl
FBgn0000014	abd-A
FBgn0085369	Drgx
FBgn0010433	ato
FBgn0026160	tna
FBgn0005660	Ets21C
FBgn0264490	Eip93F
FBgn0262477	FoxP
FBgn0015561	unpg
FBgn0028991	seq
FBgn0040465	Dlip3
FBgn0037015	cmpy
FBgn0262169	magu
FBgn0001269	inv
FBgn0000015	Abd-B
FBgn0034520	lms
FBgn0010323	Gsc
FBgn0001320	kni
FBgn0002985	odd
FBgn0011701	repo
FBgn0264005	Hmx
FBgn0004880	scrt
FBgn0051481	pb
FBgn0003460	so
FBgn0003130	Poxn
FBgn0040477	cid
FBgn0263772	CG43689
FBgn0004644	hh
FBgn0005427	ewg
FBgn0263930	dally
FBgn0034985	CG3328
FBgn0000568	Eip75B
FBgn0039683	dmrt99B
FBgn0000439	Dfd
FBgn0000492	Dr
FBgn0014143	croc
FBgn0005636	nvy
FBgn0003963	ush
FBgn0259986	nab
FBgn0085424	nub
FBgn0003165	pum
FBgn0024184	unc-4
FBgn0010397	LamC
FBgn0000233	btd
FBgn0002734	E(spl)mdelta-HLH
FBgn0011758	B-H1
FBgn0003300	run
FBgn0261930	vnd
FBgn0260642	Antp
FBgn0030479	Rbp1-like
FBgn0003145	prd
FBgn0000606	eve
FBgn0039937	fd102C
FBgn0020378	Sp1
FBgn0001235	hth
FBgn0003975	vg
FBgn0000320	eya
FBgn0028996	onecut
FBgn0027788	Hey
FBgn0002573	sens
FBgn0010575	sbb
FBgn0015904	ara
FBgn0002643	mam
FBgn0264562	Hr4
FBgn0003267	ro
FBgn0000459	disco
FBgn0000061	al
FBgn0003483	spn-E
FBgn0000625	eyg
FBgn0000490	dpp
FBgn0001138	grn
FBgn0042696	NfI
FBgn0033668	exp
FBgn0028789	Doc1
FBgn0005624	Psc
FBgn0032741	Sidpn
FBgn0003430	slp1
FBgn0003896	tup
FBgn0261703	gce
FBgn0016076	vri
FBgn0005558	ey
FBgn0024244	drm
FBgn0261588	pdm3
FBgn0001297	kay
FBgn0000591	E(spl)m8-HLH
FBgn0000251	cad
FBgn0035956	Doc2
FBgn0004854	B-H2
FBgn0023489	Pph13
FBgn0003651	svp
FBgn0019650	toy
FBgn0016977	spen
FBgn0000659	fkh
FBgn0011305	Rsf1
FBgn0002023	Lim3
FBgn0039286	dan
FBgn0020493	Dad
FBgn0263352	Unr
FBgn0003463	sog
FBgn0014388	sty
FBgn0023215	Mnt
FBgn0004795	retn
FBgn0000577	en
FBgn0000504	dsx
FBgn0052062	Rbfox1
FBgn0004618	gl
FBgn0024250	brk
FBgn0003254	rib
FBgn0035542	DOR
FBgn0036899	tey
FBgn0005613	Sox15
FBgn0039044	p53
FBgn0035954	Doc3
FBgn0030600	hiw
