# Supplementary material for: A switch in transcription and cell fate governs the onset of an epigenetically-deregulated tumor in Drosophila
Source: eLife. 2018 Mar 21;7:e32697. doi: 10.7554/eLife.32697 (PMC5862528; doi:10.7554/eLife.32697)
Supplement: Figure 1—source data 5. [file elife-32697-fig1-data5.xlsx]

## Sheet: genotypes
Genotypes
Figure	identifier	Genotype
1
D	FRT19A (control)	FRT19A/tubGal80, FRT19A; eyFlp, act>>gal4, UAS-GFP/+
E	ph505	FRT19A, ph505/tubGal80, FRT19A; eyFlp, act>>gal4, UAS-GFP/+
Figure 1 - figure supplement 1
A, C, D, F, J	FRT19A (control)	FRT19A/tubGal80, FRT19A; eyFlp, act>>gal4, UAS-GFP/+
B, C, E, G, J-N	ph505	FRT19A, ph505/tubGal80, FRT19A; eyFlp, act>>gal4, UAS-GFP/+
H, J	FRT19A, UAS-ph	FRT19A/tubGal80, FRT19A; eyFlp, act>>gal4, UAS-GFP/+; UAS-ph/+
I, J-N	ph505, UAS-ph	FRT19A, ph505/tubGal80, FRT19A; eyFlp, act>>gal4, UAS-GFP/+; UAS-ph/+
Figure 1 - figure supplement 3
A, C, E	FRT19A (control)	FRT19A/tubGal80, FRT19A; eyFlp, act>>gal4, UAS-GFP/+
B, D, F	ph505	FRT19A, ph505/tubGal80, FRT19A; eyFlp, act>>gal4, UAS-GFP/+
Figure 1 - figure supplement 4
A, C	FRT19A (control)	FRT19A/tubGal80, FRT19A; eyFlp, act>>gal4, UAS-GFP/+
B, D	ph505	FRT19A, ph505/tubGal80, FRT19A; eyFlp, act>>gal4, UAS-GFP/+
2
A	FRT19A (control)	FRT19A/tubGal80, FRT19A; eyFlp, act>>gal4, UAS-GFP/+
A-B	ph505	FRT19A, ph505/tubGal80, FRT19A; eyFlp, act>>gal4, UAS-GFP/+
A-B	ph505, UAS-ph	FRT19A, ph505/tubGal80, FRT19A; eyFlp, act>>gal4, UAS-GFP/+; UAS-ph/+
B-H	ph505, TF-KD (RNAi on #2)	FRT19A, ph505/tubGal80, FRT19A; eyFlp, act>>gal4, UAS-GFP/UAS-RNAi
B-H	ph505, TF-KD (RNAi on #3)	FRT19A, ph505/tubGal80, FRT19A; eyFlp, act>>gal4, UAS-GFP/+; UAS-RNAi/+
Figure 2 - figure supplement 1
A-D	ph505	FRT19A, ph505/tubGal80, FRT19A; eyFlp, act>>gal4, UAS-GFP/+
B-D	ph505, TF-KD (RNAi on #2)	FRT19A, ph505/tubGal80, FRT19A; eyFlp, act>>gal4, UAS-GFP/UAS-RNAi
B-D	ph505, TF-KD (RNAi on #3)	FRT19A, ph505/tubGal80, FRT19A; eyFlp, act>>gal4, UAS-GFP/+; UAS-RNAi/+
C	FRT19A (control)	FRT19A/tubGal80, FRT19A; eyFlp, act>>gal4, UAS-GFP/+
3
A-B	ph505 transpl. tissue	FRT19A, ph505/tubGal80, FRT19A; eyFlp, act>>gal4, UAS-GFP/+
C-D	ph505, kni-KD transpl. tissue	FRT19A, ph505/tubGal80, FRT19A; eyFlp, act>>gal4, UAS-GFP/+; UAS-kniRNAi/+
G-H	ph505	FRT19A, ph505/tubGal80, FRT19A; eyFlp, act>>gal4, UAS-GFP/+
E, G-H	ph505, kni-KD	FRT19A, ph505/tubGal80, FRT19A; eyFlp, act>>gal4, UAS-GFP/+; UAS-kniRNAi/+
F, G-H	ph505, kni-KD, UAS-p35	FRT19A, ph505/tubGal80, FRT19A; eyFlp, act>>gal4, UAS-GFP/UAS-p35; UAS-kniRNAi/+
A-B	ph505 transpl. tissue	FRT19A, ph505/tubGal80, FRT19A; eyFlp, act>>gal4, UAS-GFP/+
C-D	ph505, kni-KD transpl. tissue	FRT19A, ph505/tubGal80, FRT19A; eyFlp, act>>gal4, UAS-GFP/+; UAS-kniRNAi/+
G-H	ph505	FRT19A, ph505/tubGal80, FRT19A; eyFlp, act>>gal4, UAS-GFP/+
E, G-H	ph505, kni-KD	FRT19A, ph505/tubGal80, FRT19A; eyFlp, act>>gal4, UAS-GFP/+; UAS-kniRNAi/+
F, G-H	ph505, kni-KD, UAS-p35	FRT19A, ph505/tubGal80, FRT19A; eyFlp, act>>gal4, UAS-GFP/UAS-p35; UAS-kniRNAi/+
Figure 3 - figure supplement 1
C, F-J	ph505	FRT19A, ph505/tubGal80, FRT19A; eyFlp, act>>gal4, UAS-GFP/+
A, J	FRT19A (control)	FRT19A/tubGal80, FRT19A; eyFlp, act>>gal4, UAS-GFP/+
B	FRT19A, kni-KD	FRT19A/tubGal80, FRT19A; eyFlp, act>>gal4, UAS-GFP/+; UAS-kniRNAi/+
D-J	ph505, kni-KD	FRT19A, ph505/tubGal80, FRT19A; eyFlp, act>>gal4, UAS-GFP/+; UAS-kniRNAi/+
F-J	ph505, kni-KD (2)	FRT19A, ph505/tubGal80, FRT19A; eyFlp, act>>gal4, UAS-GFP/+; UAS-kniRNAi2/+
Figure 3 - figure supplement 2
A,C	FRT19A, kni-KD	FRT19A/tubGal80, FRT19A; eyFlp, act>>gal4, UAS-GFP/+; UAS-kniRNAi/+
B, C	FRT19A, kni-KD, UAS-p35	FRT19A/tubGal80, FRT19A; eyFlp, act>>gal4, UAS-GFP/UAS-p35; UAS-kniRNAi/+
C	FRT19A (control)	FRT19A/tubGal80, FRT19A; eyFlp, act>>gal4, UAS-GFP/+
D-F	ph505	FRT19A, ph505/tubGal80, FRT19A; eyFlp, act>>gal4, UAS-GFP/+
D-F	ph505, kni-KD	FRT19A, ph505/tubGal80, FRT19A; eyFlp, act>>gal4, UAS-GFP/+; UAS-kniRNAi/+
D-F	ph505, kni-KD, UAS-p35	FRT19A, ph505/tubGal80, FRT19A; eyFlp, act>>gal4, UAS-GFP/UAS-p35; UAS-kniRNAi/+
4
A-D, H	FRT19A, UAS-Kni	FRT19A/tubGal80, FRT19A; eyFlp, act>>gal4, UAS-GFP/UAS-Kni
B	FRT19A (control)	FRT19A/tubGal80, FRT19A; eyFlp, act>>gal4, UAS-GFP/+
E-F	Kni ectop. transpl.tissue	FRT19A/tubGal80, FRT19A; eyFlp, act>>gal4, UAS-GFP/UAS-Kni
5
A	Kni, JAK/STAT reporter	FRT19A/tubGal80, eyFlp, FRT19A; UAS-Kni/+; 10X-STAT-GFP/ act>>gal4, UAS-RFP
B	Kni, JNK reporter	FRT19A/tubGal80, FRT19A; eyFlp, act>>gal4, UAS-GFP/UAS-Kni; TRE-DsRed/+
C	Kni, Notch reporter	FRT19A/tubGal80, eyFlp, FRT19A; UAS-Kni/+; NRE-GFP/act>>gal4, UAS-RFP
D-F	FRT19A, UAS-Kni	FRT19A/tubGal80, FRT19A; eyFlp, act>>gal4, UAS-GFP/UAS-Kni
Figure 5 - figure supplement 1
A	FRT19A, UAS-Kni	FRT19A/tubGal80, FRT19A; eyFlp, act>>gal4, UAS-GFP/UAS-Kni
C	FRT19A (control)	FRT19A/tubGal80, FRT19A; eyFlp, act>>gal4, UAS-GFP/+
C	ph505	FRT19A, ph505/tubGal80, FRT19A; eyFlp, act>>gal4, UAS-GFP/+
B-D	ph505, dome(delta)CYT	FRT19A, ph505/tubGal80, FRT19A; eyFlp, act>>gal4, UAS-GFP/UAS-dome(delta)CYT
6
A-D, F-G	ph505, UAS-ato	FRT19A, ph505/tubGal80, FRT19A; eyFlp, act>>gal4, UAS-GFP/UAS-ato
B-C, E, G	ph505	FRT19A, ph505/tubGal80, FRT19A; eyFlp, act>>gal4, UAS-GFP/+
Figure 6 - figure supplement 1
A, E, G	FRT19A, UAS-ato	FRT19A/tubGal80, FRT19A; eyFlp, act>>gal4, UAS-GFP/UAS-ato
B-D, F	ph505, UAS-ato	FRT19A, ph505/tubGal80, FRT19A; eyFlp, act>>gal4, UAS-GFP/UAS-ato
B-D	ph505	FRT19A, ph505/tubGal80, FRT19A; eyFlp, act>>gal4, UAS-GFP/+
E	FRT19A (control)	FRT19A/tubGal80, FRT19A; eyFlp, act>>gal4, UAS-GFP/+
Figure 6 - figure supplement 2
A, C	FRT19A (control)	FRT19A/tubGal80, FRT19A; eyFlp, act>>gal4, UAS-GFP/+
B, C	FRT19A, UAS-ato	FRT19A/tubGal80, FRT19A; eyFlp, act>>gal4, UAS-GFP/UAS-ato
C	ph505	FRT19A, ph505/tubGal80, FRT19A; eyFlp, act>>gal4, UAS-GFP/+
C	ph505, UAS-ato	FRT19A, ph505/tubGal80, FRT19A; eyFlp, act>>gal4, UAS-GFP/UAS-ato
